# Supplementary material for: Mid-cell migration of the chromosomal terminus is coupled to origin segregation in Escherichia coli
Source: Nat Commun. 2023 Nov 18;14:7489. doi: 10.1038/s41467-023-43351-7 (PMC10657355; doi:10.1038/s41467-023-43351-7)
Supplement: Supplementary file 4 — Source Data [file 41467_2023_43351_MOESM4_ESM.xlsx]

## Sheet: Figure 1c
T_ori	T_MatP	Paired difference
40	105	65
55	90	35
40	55	15
35	75	40
20	50	30
35	50	15
20	40	20
0	40	40
20	65	45
15	70	55
5	50	45
5	15	10
-10	15	25
30	40	10
30	65	35
15	65	50
20	80	60
30	70	40
20	55	35
30	95	65
40	80	40
15	75	60
50	70	20
35	65	30
25	45	20
60	55	-5
40	75	35
45	70	25
30	50	20
5	15	10
75	50	-25
40	40	0
-15	30	45
15	60	45
0	30	30
45	15	-30
65	95	30
-15	15	30
5	40	35
-15	45	60
10	45	35
50	30	-20
30	40	10
65	30	-35
35	30	-5
25	45	20
35	60	25
10	40	30
45	45	0
-20	50	70
50	70	20
30	55	25
20	20	0
55	60	5
55	120	65
60	100	40
90	55	-35
40	65	25
60	75	15
10	35	25
-5	15	20
-5	25	30
-15	40	55
70	90	20
50	80	30
45	75	30
15	50	35
95	105	10
55	60	5
55	30	-25
-30	10	40
-30	10	40
15	50	35
0	30	30
95	45	-50
85	110	25
65	75	10
45	35	-10
45	35	-10
40	85	45
35	60	25
15	55	40
75	95	20
85	120	35
70	110	40
60	50	-10
30	30	0
35	85	50
40	65	25
55	70	15
30	30	0
40	55	15
20	85	65
10	65	55
5	75	70
65	75	10
55	60	5
135	65	-70
30	70	40
-5	35	40
-5	50	55
0	45	45
50	85	35
55	85	30
85	105	20
40	80	40
55	40	-15
30	45	15
30	70	40
25	55	30
20	50	30
25	50	25
30	60	30
20	70	50
95	90	-5
10	65	55
65	55	-10
35	5	-30
15	50	35
45	55	10
-10	20	30
65	85	20
25	60	35
50	45	-5
25	65	40
30	85	55
65	95	30
70	110	40
75	100	25
30	60	30
25	85	60
80	85	5
-35	30	65
5	65	60
65	70	5
70	110	40
5	80	75
35	60	25
50	75	25
45	70	25
45	70	25
30	5	-25
20	55	35
30	5	-25
55	65	10
0	35	35
40	100	60
35	65	30
35	95	60
0	20	20
60	65	5
45	105	60
50	90	40
45	80	35
30	55	25
35	45	10
45	60	15
20	50	30
5	70	65
20	60	40
10	55	45
20	30	10
85	115	30
10	50	40
5	45	40
-5	15	20
45	60	15
15	45	30
55	60	5
55	70	15
25	30	5
60	60	0
55	70	15
10	70	60
40	80	40
40	85	45
25	55	30
25	60	35
50	90	40
15	45	30
15	55	40
5	25	20
5	30	25
50	15	-35
75	80	5
20	30	10
15	50	35
70	120	50
15	35	20
25	30	5
25	60	35
-30	-5	25
105	75	-30
30	55	25
-25	20	45
-25	10	35
-25	15	40
-15	5	20
10	80	70
-5	35	40
5	35	30
20	55	35
30	30	0
40	105	65
35	35	0
65	70	5
70	85	15
45	65	20
25	50	25
25	65	40
15	75	60
55	65	10
45	70	25
70	85	15
65	70	5
50	65	15
45	95	50
60	125	65
95	115	20
-15	30	45
-10	25	35
60	70	10
40	55	15
15	10	-5
40	60	20
25	25	0
20	35	15
15	60	45
10	55	45
60	85	25
40	35	-5
15	55	40
90	120	30
0	35	35
25	25	0
45	85	40
50	35	-15
35	100	65
0	75	75
5	50	45
45	45	0
20	40	20
0	60	60
5	45	40
10	45	35
20	60	40
35	60	25
5	25	20
75	85	10
45	80	35
5	45	40
-10	55	65
30	70	40
45	60	15
15	60	45
5	30	25
65	75	10
55	70	15
25	55	30
0	60	60
35	65	30
40	65	25
40	105	65
50	70	20
25	60	35
0	15	15
10	20	10
25	60	35
50	80	30
45	90	45
15	50	35
50	85	35
40	35	-5
5	45	40
15	50	35
80	90	10
40	75	35
-20	20	40
10	20	10
35	80	45
35	75	40
5	60	55
10	45	35
65	85	20
45	35	-10
70	55	-15
15	65	50
40	75	35
60	85	25
55	110	55
10	45	35
5	60	55
5	65	60
25	60	35
55	100	45
50	95	45
80	75	-5
80	90	10
40	80	40
65	40	-25
65	70	5
100	105	5
20	70	50
70	60	-10
35	70	35
60	90	30
70	90	20
15	35	20
5	60	55
95	95	0
5	20	15
25	75	50
30	65	35
30	45	15
5	45	40
20	40	20
70	100	30
70	125	55
90	115	25
65	75	10
55	80	25
110	120	10
40	110	70
-5	15	20
-15	10	25
30	85	55
10	55	45
30	60	30
65	50	-15
-10	5	15
10	70	60
80	80	0
30	45	15
20	60	40
30	55	25
35	35	0
40	40	0
35	30	-5
15	50	35
25	65	40
35	60	25
40	35	-5
85	55	-30
35	70	35
70	115	45
45	110	65
20	40	20
15	45	30
50	65	15
10	35	25
-20	35	55
50	90	40
55	70	15
25	50	25
115	135	20
120	30	-90
-35	30	65
105	20	-85
20	45	25
45	65	20
45	5	-40
15	60	45
30	45	15
45	45	0
95	50	-45
135	90	-45
35	65	30
25	35	10
15	30	15
40	5	-35
85	90	5
40	70	30
75	110	35
-45	-10	35
15	40	25
5	35	30
10	45	35
50	75	25
45	75	30
65	70	5
50	65	15
90	35	-55
30	85	55
35	50	15
50	85	35
70	90	20
25	60	35
-45	30	75
-5	65	70
70	115	45
45	50	5
-25	15	40
-5	25	30
50	50	0
55	65	10
60	50	-10
15	35	20
10	40	30
30	80	50
45	60	15
55	75	20
10	15	5
-35	10	45
55	55	0
5	55	50
20	45	25
10	30	20
10	35	25
35	65	30
65	85	20
-5	20	25
0	35	35
15	35	20
30	40	10
60	80	20
50	90	40
55	90	35
60	30	-30
0	25	25
15	20	5
10	55	45
5	55	50
20	70	50
55	80	25
35	45	10
-5	35	40
45	90	45
45	70	25
15	0	-15
25	85	60
15	65	50
15	55	40
25	50	25
20	55	35
75	100	25
25	45	20
20	70	50
25	35	10
-15	30	45
-5	50	55
-15	10	25
-20	40	60
10	40	30
5	55	50
5	40	35
-15	25	40
15	75	60
25	55	30
65	100	35
40	85	45
0	10	10
-20	10	30
65	55	-10
130	75	-55
25	50	25
35	50	15
100	105	5
60	90	30
80	110	30
100	115	15
10	25	15
5	35	30
15	40	25
5	40	35
15	35	20
20	35	15
30	0	-30
-10	45	55
0	30	30
60	80	20
15	20	5
30	55	25
70	95	25
60	105	45
-10	50	60
75	80	5
-45	5	50
25	50	25
50	110	60
40	60	20
5	50	45
15	65	50
55	75	20
30	40	10
20	60	40
45	90	45
65	70	5
50	90	40
5	50	45
15	35	20
15	35	20
35	45	10
30	40	10
15	20	5
5	35	30
20	40	20
5	55	50
65	50	-15
25	75	50
25	75	50
100	130	30
20	50	30
35	70	35
80	125	45
35	85	50
20	55	35
15	15	0
20	70	50
35	20	-15
60	120	60
45	75	30
25	30	5
40	65	25
20	60	40
45	90	45
10	35	25
15	50	35
25	55	30
15	55	40
20	40	20
35	85	50
55	20	-35
25	45	20
20	50	30
25	50	25
10	-10	-20
40	50	10
20	30	10
30	55	25
30	45	15
25	50	25
50	55	5
35	55	20
75	50	-25
45	90	45
5	50	45
0	45	45
20	55	35
5	55	50
50	90	40
40	45	5
5	80	75
15	70	55
50	55	5
45	55	10
25	85	60
30	30	0
10	55	45
70	70	0
75	95	20
100	110	10
50	85	35
55	35	-20
110	45	-65
35	55	20
30	65	35
10	60	50
50	80	30
15	55	40
30	10	-20
55	40	-15
15	55	40
65	40	-25
-5	25	30
5	25	20
40	40	0
60	80	20
110	105	-5
30	60	30
20	35	15
35	45	10
40	55	15
25	55	30
40	70	30
35	55	20
0	40	40
0	60	60
15	75	60
25	15	-10
25	65	40
20	45	25
50	15	-35
10	80	70
15	40	25
-30	5	35
-35	5	40
0	60	60
-5	45	50
30	65	35
15	70	55
45	40	-5
60	45	-15
0	35	35
65	45	-20
50	70	20
70	80	10
40	105	65
50	85	35
20	45	25
35	65	30
35	75	40
30	75	45
45	70	25
45	55	10
80	125	45
25	30	5
20	60	40
20	90	70
5	55	50
10	60	50
100	15	-85
105	120	15
20	85	65
20	70	50
15	45	30
10	40	30
5	50	45
0	45	45
45	55	10
-25	-15	10
-25	10	35
-10	30	40
5	90	85
50	75	25
100	55	-45
100	60	-40
25	55	30
10	40	30
60	100	40
50	60	10
35	65	30
40	90	50
75	75	0
-5	35	40
95	95	0
15	40	25
-10	45	55
-5	30	35
-20	35	55
10	20	10
50	85	35
20	40	20
-30	15	45
-10	40	50
0	55	55
55	55	0
25	50	25
-20	10	30
30	60	30
45	60	15
15	35	20
70	125	55
25	35	10
35	70	35
60	65	5
35	90	55
65	70	5
0	55	55
20	75	55
20	50	30
20	40	20
15	40	25
30	70	40
60	75	15
85	125	40
30	95	65
50	60	10
20	55	35
20	50	30
10	60	50
25	70	45
15	55	40
15	55	40
55	30	-25
10	85	75
15	40	25
15	35	20
20	50	30
20	75	55
40	45	5
10	20	10
10	30	20
20	30	10
55	70	15
15	60	45
35	45	10
40	65	25
30	70	40
-15	10	25
-15	10	25
-10	35	45
15	15	0
35	70	35
40	50	10
10	70	60
20	45	25
100	105	5
25	65	40
50	90	40
85	25	-60
60	60	0
80	50	-30
25	80	55
30	65	35
0	35	35
0	15	15
65	125	60
75	65	-10
90	120	30
75	100	25
-10	35	45
65	90	25
30	55	25
25	25	0
-15	0	15
40	65	25
40	60	20
10	50	40
15	35	20
65	105	40
130	135	5
50	70	20
30	60	30
35	60	25
20	25	5
45	45	0
15	100	85
85	90	5
30	60	30
45	90	45
35	95	60
55	65	10
25	60	35
30	40	10
35	50	15
60	65	5
30	50	20
15	40	25
0	55	55
55	65	10
35	60	25
20	75	55
115	115	0
10	50	40
-5	15	20
-45	0	45
45	60	15
35	55	20
25	85	60
30	60	30
35	50	15
15	40	25
65	115	50
0	30	30
5	25	20
15	65	50
-5	35	40
15	35	20
35	50	15
25	50	25
30	10	-20
-25	30	55
80	85	5
35	45	10
20	65	45
70	95	25
35	60	25
15	110	95
50	60	10
30	55	25
35	70	35
-5	25	30
10	105	95
-25	0	25
-25	15	40
55	65	10
25	75	50
30	75	45
30	50	20
15	60	45
25	50	25
5	40	35
20	70	50
45	115	70
20	85	65
30	45	15
35	75	40
40	55	15
-15	25	40
15	60	45
45	90	45
30	60	30
30	70	40
75	55	-20
60	120	60
0	25	25
20	60	40
15	30	15
-25	20	45
45	70	25
45	95	50
40	80	40
70	100	30
60	80	20
40	25	-15
-10	50	60
-5	60	65
5	30	25
10	50	40
70	110	40
60	105	45
35	75	40
0	60	60
65	100	35
30	35	5
50	95	45
50	95	45
35	55	20
55	70	15
70	55	-15
50	95	45
15	45	30
25	75	50
15	35	20
70	100	30
65	95	30
15	45	30
25	70	45
45	70	25
35	5	-30
40	45	5
30	65	35
55	85	30
30	50	20
30	65	35
0	45	45
0	10	10
20	90	70
35	55	20
15	55	40
10	50	40
40	50	10
55	70	15
20	60	40
25	50	25
45	110	65
105	40	-65
30	55	25
15	25	10
-10	25	35
45	55	10
20	35	15
20	50	30
20	45	25
0	60	60
20	55	35
35	50	15
35	35	0
30	30	0
40	50	10
15	30	15
35	65	30
20	35	15
20	35	15
5	5	0
5	10	5
95	80	-15
-5	10	15
135	80	-55
60	85	25
-5	55	60
-5	50	55
15	75	60
20	15	-5
5	30	25
45	110	65
40	55	15
60	55	-5
40	60	20
35	80	45
-15	10	25
30	55	25
50	75	25
80	90	10
20	35	15
5	40	35
-40	10	50
40	30	-10
35	65	30
25	45	20
20	70	50
0	65	65
35	60	25
20	45	25
5	35	30
45	75	30
30	65	35
95	65	-30
30	65	35
20	65	45
5	25	20
30	70	40
30	65	35
5	25	20
60	90	30
-15	10	25
-20	15	35
15	50	35
20	60	40
40	70	30
60	80	20
45	85	40
50	95	45
50	90	40
40	75	35
25	75	50
0	35	35
25	45	20
5	45	40
30	40	10
-5	30	35
0	5	5
5	35	30
-15	25	40
10	45	35
5	55	50
10	45	35
-5	20	25
55	75	20
50	25	-25
95	100	5
0	35	35
-5	35	40
15	55	40
15	40	25
20	25	5
5	35	30
20	85	65
20	75	55
35	85	50
55	70	15
45	50	5
20	65	45
10	25	15
85	95	10
40	55	15
20	65	45
25	40	15
20	75	55
35	85	50
-10	50	60
-10	40	50
25	60	35
55	75	20
90	95	5
15	45	30
0	35	35
105	125	20
55	60	5
45	60	15
10	45	35
25	45	20
10	20	10
70	90	20
45	70	25
30	60	30
50	60	10
-5	40	45
40	55	15
25	35	10
35	20	-15
10	40	30
-5	60	65
45	70	25
30	50	20
0	45	45
25	50	25
10	55	45
-10	25	35
15	65	50
30	45	15
5	45	40
5	85	80
55	85	30
40	60	20
40	50	10
30	30	0
20	50	30
20	50	30
25	25	0
20	40	20
115	130	15
10	45	35
70	90	20
45	115	70
30	80	50
30	55	25
-40	15	55
-35	10	45
20	25	5
5	5	0
45	95	50
25	20	-5
30	95	65
25	40	15
30	85	55
25	50	25
65	80	15
35	60	25
30	55	25
55	85	30
10	45	35
25	35	10
35	45	10
0	45	45
50	60	10
30	45	15
5	40	35
50	55	5
65	105	40
60	85	25
50	55	5
45	75	30
-25	10	35
40	85	45
15	50	35
20	40	20
0	25	25
50	85	35
10	35	25
20	35	15
15	40	25
60	120	60
10	10	0
-10	30	40
15	35	20
35	30	-5
-5	25	30
30	65	35
35	85	50
90	95	5
-10	35	45
-10	35	45
-25	20	45
35	65	30
30	45	15
30	50	20
35	70	35
0	35	35
0	30	30
20	50	30
25	55	30
20	35	15
115	135	20
60	100	40
40	50	10
35	45	10
40	75	35
45	75	30
30	70	40
50	70	20
35	20	-15
50	85	35
40	95	55
65	75	10
10	40	30
20	25	5
35	40	5
45	80	35
30	80	50
110	125	15
50	80	30
50	50	0
55	65	10
35	75	40
20	65	45
10	55	45
35	45	10
50	95	45
60	105	45
50	55	5
5	65	60
50	70	20
60	50	-10
45	45	0
40	70	30
45	95	50
65	80	15
60	95	35
75	85	10
35	75	40
30	55	25
75	85	10
50	80	30
50	70	20
20	50	30
20	65	45
30	60	30
35	25	-10
45	65	20
50	75	25
45	105	60
5	25	20
60	95	35
60	120	60
30	15	-15
50	85	35
40	75	35
-25	30	55
40	60	20
35	80	45
90	90	0
15	65	50
50	25	-25
50	55	5
25	55	30
20	75	55
5	35	30
55	75	20
-40	20	60
25	50	25
10	55	45
60	75	15
50	65	15
40	80	40
45	70	25
30	50	20
25	80	55
35	90	55
40	90	50
125	130	5
120	120	0
105	60	-45
60	115	55
15	30	15
-25	30	55
-5	30	35
0	35	35
-15	40	55
30	75	45
25	80	55
55	75	20
60	20	-40
-35	10	45
75	90	15
15	55	40
25	50	25
-5	35	40
-15	35	50
-10	25	35
15	45	30
-25	45	70
-30	15	45
-20	5	25
-35	-5	30
-35	25	60
-20	-15	5
-20	35	55
15	35	20
30	45	15
10	25	15
30	40	10
40	45	5
25	80	55
10	65	55
20	35	15
30	25	-5
5	30	25
50	105	55
25	60	35
35	45	10
10	30	20
45	45	0
45	60	15
20	30	10
35	60	25
40	55	15
55	100	45
70	90	20
70	85	15
40	60	20
50	60	10
85	105	20
35	45	10
50	80	30
75	85	10
25	60	35
5	45	40
30	55	25
120	90	-30
25	50	25
30	70	40
5	10	5
10	30	20
65	35	-30
65	95	30
10	35	25
15	30	15
20	5	-15
15	55	40
0	45	45
20	5	-15
45	60	15
25	60	35
30	70	40
35	10	-25
15	60	45
20	45	25
20	60	40
10	20	10
35	60	25
45	85	40
80	95	15
75	110	35
35	75	40
10	40	30
65	95	30
45	80	35
35	75	40
55	65	10
10	30	20
25	60	35
45	65	20
50	90	40
55	60	5
75	120	45
15	55	40
0	10	10
40	70	30
15	40	25
20	50	30
25	25	0
-10	55	65
30	65	35
30	60	30
35	55	20
15	55	40
20	40	20
35	60	25
-10	25	35
-15	25	40
50	105	55
60	85	25
20	105	85
35	45	10
20	80	60
15	40	25
20	75	55
55	65	10
40	75	35
105	115	10
-5	100	105
-20	10	30
-5	20	25
25	80	55
50	85	35
-35	25	60
45	55	10
15	20	5
30	60	30
40	45	5
35	80	45
30	65	35
35	85	50
55	70	15
45	30	-15
50	90	40
25	50	25
35	85	50
5	25	20
35	55	20
-5	0	5
-15	20	35
115	85	-30
0	25	25
10	35	25
10	65	55
50	70	20
-25	40	65
30	40	10
10	20	10
-5	40	45
15	40	25
15	40	25
30	55	25
0	25	25
15	45	30
60	70	10
95	130	35
0	50	50
-10	35	45
5	50	45
45	95	50
0	15	15
25	60	35
30	75	45
-5	45	50
20	65	45
60	90	30
20	30	10
5	55	50
5	30	25
15	55	40
35	75	40
30	50	20
10	60	50
15	60	45
15	15	0
25	45	20
105	65	-40
35	60	25
45	45	0
60	115	55
-5	20	25
5	70	65
35	75	40
10	35	25
5	40	35
35	25	-10
60	55	-5
30	55	25
5	15	10
25	55	30
20	40	20
15	70	55
85	80	-5
90	115	25
-20	10	30
60	90	30
45	35	-10
30	50	20
10	25	15
35	60	25
60	95	35
40	75	35
35	50	15
25	70	45
30	95	65
45	50	5
30	70	40
65	65	0
35	65	30
30	65	35
40	55	15
25	55	30
25	75	50
70	70	0
60	60	0
35	50	15
50	20	-30
75	110	35
45	80	35
45	75	30
-15	45	60
65	85	20
45	75	30
50	90	40
60	105	45
70	130	60
25	35	10
20	55	35
30	50	20
-45	65	110
35	35	0
25	60	35
0	20	20
60	45	-15
50	50	0
35	55	20
15	70	55
45	40	-5
10	50	40
80	75	-5
50	55	5
20	40	20
40	50	10
30	75	45
5	35	30
5	50	45
80	85	5
55	75	20
50	35	-15
40	70	30
75	80	5
25	40	15
15	50	35
-5	45	50
70	90	20
55	95	40
50	70	20
45	70	25
25	40	15
5	25	20
5	50	45
0	45	45
10	50	40
20	25	5
25	55	30
65	50	-15
65	85	20
85	75	-10
40	50	10
20	30	10
10	45	35
45	65	20
35	70	35
95	110	15
15	50	35
10	30	20
55	90	35
20	60	40
30	90	60
50	60	10
50	40	-10
15	40	25
45	90	45
60	90	30
80	100	20
35	40	5
100	110	10
-5	60	65
-15	50	65
25	50	25
15	50	35
75	90	15
130	90	-40
35	80	45
10	40	30
35	65	30
20	75	55
90	80	-10
25	45	20
20	45	25
80	70	-10
35	85	50
0	40	40
100	110	10
5	40	35
30	35	5
-10	40	50
20	65	45
15	45	30
-10	30	40
-15	20	35
-15	20	35
75	60	-15
15	60	45
15	50	35
30	50	20
55	95	40
80	45	-35
30	65	35
25	60	35
50	75	25
5	35	30
15	30	15
30	65	35
65	20	-45
45	100	55
20	60	40
50	60	10
45	55	10
40	15	-25
55	45	-10
80	75	-5
35	70	35
30	55	25
65	80	15
10	25	15
20	25	5
40	65	25
0	35	35
20	50	30
40	85	45
55	55	0
15	40	25
25	55	30
20	80	60
80	50	-30
30	65	35
35	85	50
10	55	45
95	75	-20
65	70	5
40	55	15
0	35	35
10	60	50
35	50	15
-30	10	40
-45	15	60
45	55	10
45	60	15
0	30	30
85	70	-15
15	30	15
40	60	20
30	55	25
5	35	30
0	45	45
25	50	25
65	105	40
80	85	5
95	110	15
15	40	25
-10	-5	5
-5	10	15
30	80	50
20	70	50
40	25	-15
0	30	30
45	15	-30
20	55	35
30	10	-20
-15	45	60
15	50	35
35	65	30
35	70	35
50	85	35
60	50	-10
85	80	-5
10	35	25
40	45	5
25	35	10
20	35	15
20	55	35
15	15	0
15	40	25
0	40	40
55	75	20
70	110	40
30	35	5
15	40	25
55	100	45
5	30	25
-5	25	30
5	20	15
15	50	35
20	35	15
-15	30	45
20	20	0
-25	15	40
70	75	5
130	130	0
40	75	35
55	70	15
70	75	5
5	45	40
30	45	15
30	65	35
25	60	35
20	30	10
10	40	30
-10	40	50
60	85	25
35	85	50
15	45	30
15	55	40
45	80	35
50	85	35
45	70	25
30	80	50
40	75	35
5	80	75
-10	60	70
25	45	20
0	30	30
30	30	0
25	40	15
20	60	40
0	30	30
65	100	35
50	100	50
-25	10	35
-20	5	25
-10	25	35
-5	25	30
55	90	35
35	65	30
10	50	40
30	60	30
0	55	55
15	40	25
10	40	30
25	55	30
50	40	-10
80	120	40
75	95	20
0	50	50
30	50	20
35	55	20
5	75	70
20	60	40
100	115	15
45	60	15
70	70	0
80	85	5
55	65	10
35	75	40
30	85	55
90	130	40
95	100	5
5	50	45
0	35	35
25	50	25
75	110	35
-10	30	40
-5	5	10
25	70	45
25	55	30
10	55	45
20	35	15
50	20	-30
40	60	20
60	80	20
50	90	40
30	75	45
40	60	20
40	80	40
35	30	-5
50	10	-40
25	85	60
-45	70	115
15	65	50
35	85	50
30	75	45
15	70	55
40	40	0
25	40	15
50	75	25
30	55	25
65	85	20
80	90	10
60	80	20
70	80	10
0	25	25
-5	35	40
30	45	15
15	45	30
-20	30	50
-5	30	35
25	60	35
85	105	20
0	45	45
50	75	25
-10	45	55
55	85	30
25	45	20
15	70	55
20	70	50
35	85	50
35	35	0
45	75	30
35	45	10
25	55	30
10	50	40
0	35	35
50	65	15
30	70	40
50	50	0
10	50	40
15	60	45
10	90	80
20	35	15
10	30	20
25	35	10
-45	35	80
50	65	15
40	50	10
20	60	40
30	50	20
25	50	25
30	80	50
5	35	30
5	75	70
25	65	40
95	105	10
40	65	25
90	20	-70
65	20	-45
55	75	20
55	115	60
110	90	-20
50	55	5
30	60	30
10	10	0
10	20	10
15	50	35
-5	25	30
65	25	-40
40	115	75
40	35	-5
20	30	10
40	65	25
25	85	60
35	45	10
40	70	30
75	70	-5
45	20	-25
15	25	10
20	55	35
35	85	50
45	60	15
70	90	20
60	0	-60
30	45	15
35	5	-30
20	35	15
60	65	5
105	55	-50
15	55	40
10	50	40
10	40	30
50	65	15
45	30	-15
-15	25	40
25	30	5
5	75	70
20	55	35
-20	0	20
5	35	30
5	50	45
25	55	30
50	60	10
40	105	65
45	70	25
40	45	5
20	70	50
35	50	15
35	70	35
30	50	20
15	65	50
35	50	15
65	65	0
90	100	10
25	75	50
30	45	15
65	90	25
15	65	50
30	60	30
35	65	30
30	35	5
55	105	50
85	125	40
0	25	25
25	15	-10
45	60	15
-5	65	70
55	45	-10
50	35	-15
30	45	15
10	45	35
55	65	10
40	95	55
50	55	5
55	90	35
35	110	75
55	25	-30
60	100	40
80	105	25
70	60	-10
20	80	60
35	80	45
35	75	40
50	90	40
80	115	35
75	115	40
5	25	20
60	105	45
10	65	55
10	30	20
0	35	35
20	30	10
25	50	25
65	65	0
5	40	35
15	70	55
25	65	40
65	40	-25
45	75	30
45	75	30
20	55	35
50	80	30
40	70	30
10	45	35
35	35	0
10	70	60
40	55	15
65	45	-20
35	60	25
100	130	30
65	105	40
40	75	35
70	75	5
95	125	30
-15	0	15
5	40	35
-15	35	50
10	35	25
45	75	30
35	55	20
105	110	5
15	50	35
10	-10	-20
50	55	5
55	80	25
10	45	35
60	70	10
30	40	10
55	85	30
10	55	45
105	115	10
40	55	15
40	50	10
15	50	35
25	65	40
20	75	55
30	75	45
40	50	10
15	50	35
15	25	10
25	50	25
55	65	10
75	25	-50
25	60	35
40	105	65
40	70	30
65	90	25
75	95	20
45	110	65
35	65	30
50	85	35
25	75	50
25	70	45
30	55	25
75	40	-35
25	70	45
70	95	25
10	35	25
15	0	-15
15	40	25
60	75	15
60	60	0
30	65	35
25	85	60
90	95	5
90	55	-35
90	80	-10
45	20	-25
-15	25	40
5	55	50
15	70	55
25	35	10
15	45	30
15	25	10
20	50	30
25	30	5
15	35	20
35	40	5
-10	40	50
-10	40	50
55	60	5
45	70	25
20	40	20
25	55	30
35	50	15
35	45	10
40	65	25
15	55	40
5	35	30
-10	15	25
20	45	25
40	75	35
40	40	0
30	65	35
25	60	35
5	65	60
10	20	10
20	0	-20
30	45	15
55	60	5
-20	20	40
-10	5	15
110	115	5
65	60	-5
25	35	10
20	45	25
-25	30	55
30	50	20
20	45	25
55	70	15
55	80	25
-5	30	35
10	35	25
15	20	5
35	65	30
-10	25	35
0	35	35
35	50	15
65	65	0
50	75	25
45	75	30
30	30	0
5	10	5
90	130	40
45	90	45
50	70	20
25	55	30
35	50	15
10	35	25
15	45	30
35	75	40
30	60	30
25	30	5
10	40	30
-25	25	50
35	40	5
40	50	10
70	75	5
100	100	0
15	15	0
-35	-5	30
-35	15	50
-5	45	50
55	50	-5
55	75	20
40	50	10
35	55	20
60	65	5
75	80	5
105	110	5
60	65	5
45	70	25
35	70	35
15	45	30
15	50	35
10	65	55
90	110	20
70	95	25
20	45	25
15	45	30
40	95	55
50	65	15
25	45	20
40	60	20
60	90	30
50	50	0
45	60	15
70	15	-55
75	110	35
65	85	20
60	65	5
20	25	5
40	55	15
30	55	25
30	65	35
5	55	50
30	70	40
10	50	40
25	70	45
15	60	45
0	60	60
35	40	5
65	120	55
60	85	25
20	30	10
40	55	15
-35	40	75
50	85	35
65	70	5
15	40	25
35	45	10
30	90	60
20	60	40
20	70	50
20	75	55
65	70	5
45	50	5
-15	35	50
5	30	25
50	80	30
50	60	10
50	35	-15
35	80	45
45	30	-15
45	60	15
10	30	20
15	35	20
20	70	50
-30	20	50
25	65	40
40	115	75
40	70	30
65	90	25
25	100	75
50	105	55
-5	45	50
35	70	35
40	50	10
45	80	35
[truncated: 33,605 more rows]

## Sheet: S1b
Durations (minutes)
40
31
26
26
21
20
19
20
15
27
26
25
18
17
21
33
23
35
30
20
40
36
26
24
26
21
24
32
32
21
14
18
22
20
21
18
34
35
26
20
24
23
19
15
19
31
18
18
21
17
22
19
20
19
31
20
19
29
35
27
26
30
26
18
20
22
22
35
35
28
22
46
22
27
20
30
17
15
18
44
32
41
23
29
57
52
30
25
23
22
39
31
31
21
18
26
26
40
30
21
27
23
33
26
37
55
41
41
19
20
21
26
27
35
53
23
24
32
31
19
18
23
25
29
40
25
24
25
19
19
18
23
19
17
21
20
31
27
26
17
18
50
43
33
32
19
16
25
27
28
21
29
28
19
17
15
22
24
25
18
22
27
22
27
24
22
34
32
20
20
20
20
25
23
27
27
32
19
26
16
16
36
28
25
19
25
32
26
25
27
27
26
29
22
25
34
36
33
22
25
16
19
18
25
34
22
22
34
32
28
29
28
22
37
20
29
25
21
29
45
54
22
24
37
30
29
36
38
38
34
23
16
17
19
26
18
19
21
28
37
25
41
32
32
29
19
40
22
27
29
21
27
26
36
30
26
22
21
23
23
21
20
26
18
24
25
22
36
30
25
37
15
14
29
31
33
30
23
29
24
27
25
20
22
21
22
31
30
23
21
22
24
25
22
42
22
23
23
24
23
60
29
30
23
21
30
25
29
25
23
31
20
37
37
33
16
17
29
30
25
24
50
35
24
32
31
40
37
20
25
36
41
32
37
42
50
39
38
26
33
28
31
26
34
29
24
25
31
34
20
25
25
18
20
22
37
47
35
32
39
39
46
20
21
33
36
39
25
19
21
30
24
26
24
32
25
17
20
17
23
21
25
34
25
42
28
45
42
27
24
25
36
33
38
32
26
44
41
31
16
28
29
29
43
22
24
21
38
30
28
21
30
35
20
18
45
27
28
27
24
19
21
17
40
28
31
26
20
21
25
25
22
29
22
26
20
19
21
24
26
18
22
20
18
28
26
25
19
22
31
14
13
19
23
21
19
22
24
37
25
32
34
25
23
20
23
16
15
25
17
28
29
27
14
12
15
16
16
21
22
23
52
28
27
31
24
36
27
34
36
44
32
28
21
22
23
19
22
29
36
46
37
34
16
17
17
17
17
17
18
22
23
52
30
23
29
22
20
20
30
32
33
32
16
39
25
19
30
23
23
19
24
24
27
32
27
24
28
17
18
45
34
43
22
27
36
23
27
19
19
22
24
27
20
35
27
45
41
23
23
39
28
38
29
34
39
38
46
42
22
24
30
27
25
22
23
30
17
27
27
22
37
43
20
33
38
24
26
17
29
22
17
20
20
21
20
27
28
25
23
20
15
19
28
20
21
18
21
30
22
20
38
47
25
26
33
20
21
21
26
25
34
29
20
29
26
29
18
21
24
20
26
33
19
18
22
24
17
23
20
20
18
24
29
33
40
30
18
20
33
26
31
18
19
30
23
22
21
24
32
15
37
43
27
30
38
39
45
13
24
49
40
32
25
20
25
24
20
32
27
22
16
29
28
26
28
21
24
23
24
23
24
22
20
19
21
24
20
24
31
23
17
20
16
25
22
25
25
16
21
18
18
18
50
30
21
24
22
29
21
23
41
34
24
26
27
17
21
51
35
49
20
26
33
41
35
35
25
28
26
38
35
33
49
46
29
27
37
34
29
26
53
19
33
19
26
26
29
27
29
29
27
21
49
28
33
40
27
30
30
47
38
37
33
32
49
23
23
24
23
25
29
26
36
31
30
42
31
24
26
23
24
24
39
30
25
23
34
27
37
17
21
28
29
32
32
26
14
19
19
21
25
24
24
20
26
26
27
33
30
30
36
34
24
39
35
46
47
40
38
17
31
44
22
19
15
29
22
22
26
30
35
25
18
18
18
23
39
32
27
25
26
34
30
25
17
16
26
21
18
20
40
21
25
35
46
49
22
17
19
22
41
25
24
24
43
30
22
41
40
24
18
24
29
22
22
25
47
16
19
56
28
31
27
35
44
31
33
27
22
31
40
35
33
14
26
12
18
27
25
29
17
19
18
19
18
22
32
27
21
27
27
15
21
32
29
27
26
36
33
24
29
28
14
24
28
25
34
30
26
27
24
24
23
28
32
23
21
26
18
22
27
26
27
26
40
26
32
23
22
47
43
31
23
21
22
28
22
25
25
25
23
22
24
46
31
38
27
39
25
35
36
47
31
38
26
18
21
32
26
24
23
23
21
24
38
27
19
36
20
19
16
12
15
34
28
34
33
27
23
28
17
17
45
29
33
29
27
18
24
34
33
17
17
17
24
23
19
25
23
29
17
19
22
25
25
33
18
32
21
55
31
28
19
17
26
26
44
43
36
36
34
40
30
29
20
18
22
21
20
18
18
16
23
20
25
14
34
24
37
21
27
16
43
26
27
17
25
24
25
30
27
26
19
30
24
23
20
28
29
42
37
20
22
24
36
25
44
35
17
14
33
26
23
15
21
18
27
31
21
25
19
20
27
29
19
28
23
24
20
20
22
14
18
26
19
20
25
34
23
18
24
33
24
24
41
18
29
31
30
18
15
13
19
27
17
16
24
30
14
35
33
34
26
23
34
26
25
28
28
18
21
23
30
28
44
37
22
41
55
44
43
25
22
34
21
23
17
24
23
26
27
38
21
20
15
22
17
28
22
43
22
24
23
24
19
18
24
18
22
22
26
23
40
31
32
19
22
27
23
26
14
14
18
19
23
25
29
34
18
23
23
25
45
24
28
35
33
22
27
26
45
46
26
24
31
58
27
38
29
27
21
31
23
25
24
35
28
25
17
25
29
22
31
35
29
47
32
43
24
25
29
12
21
11
25
27
23
30
25
22
30
48
29
28
19
23
15
18
21
22
28
25
31
34
36
31
34
38
46
54
34
19
18
17
18
20
31
25
36
31
14
31
24
25
23
19
24
24
27
19
23
15
28
16
22
23
24
19
18
17
25
20
17
15
21
27
24
16
14
27
22
24
19
28
27
30
30
22
26
30
30
28
32
25
17
41
25
49
28
21
21
14
20
25
23
17
22
22
19
19
23
24
24
23
19
20
25
29
25
28
25
28
23
30
30
24
24
22
23
19
30
29
33
54
17
22
23
28
26
29
20
32
26
27
21
20
28
15
15
33
27
34
24
25
25
20
23
23
31
31
26
24
19
19
32
26
17
28
24
22
18
29
23
24
22
26
26
19
23
24
31
11
11
51
50
21
36
31
29
17
23
19
21
18
20
18
23
15
28
33
21
14
15
33
24
28
25
25
16
29
36
18
23
18
20
21
31
28
19
20
21
23
21
24
29
23
30
27
25
20
31
29
28
26
24
16
21
27
30
13
16
34
30
26
33
30
33
28
39
35
28
29
26
32
30
21
20
25
29
33
25
19
19
29
20
20
19
19
31
27
23
42
46
57
22
21
23
25
31
27
15
25
22
24
24
29
42
45
36
35
21
14
15
26
24
18
27
22
15
17
21
25
38
24
28
18
33
39
27
26
40
30
24
25
23
25
19
21
26
21
32
38
37
54
28
23
27
28
36
32
20
18
38
25
29
24
16
24
33
41
32
22
31
31
28
22
20
31
34
29
16
39
36
35
22
27
29
31
24
33
16
19
24
23
21
23
13
18
24
28
28
21
32
28
27
22
23
17
16
18
29
29
35
17
21
33
23
25
30
36
25
30
19
26
24
24
23
24
23
20
27
20
21
20
40
19
46
24
46
57
33
29
21
17
14
22
22
16
21
18
20
19
26
21
21
24
32
29
36
18
17
15
34
30
20
27
16
20
52
22
21
18
21
21
25
44
43
35
27
41
18
21
18
44
42
14
15
22
21
39
34
27
24
33
19
19
19
24
31
26
34
35
20
22
28
36
44
21
32
21
19
19
19
25
25
22
28
32
57
22
20
32
31
23
29
27
44
28
30
22
27
46
22
23
17
34
32
21
19
16
17
30
28
22
36
22
20
24
24
34
44
37
22
33
28
24
24
34
29
26
32
24
29
28
26
33
29
21
19
19
32
31
25
21
23
26
22
24
24
34
28
26
24
22
30
30
32
29
21
23
27
23
25
18
39
24
35
22
34
37
40
33
29
19
22
24
25
21
21
28
48
27
27
29
27
24
34
34
50
39
26
28
24
27
21
20
26
24
21
30
31
26
18
22
20
28
24
23
21
26
52
26
41
24
37
33
27
48
37
45
31
32
20
22
17
19
19
19
24
53
55
21
30
27
18
21
26
22
18
18
20
17
22
23
23
38
32
19
28
24
24
23
44
26
28
18
22
23
15
14
22
29
17
26
11
20
24
19
25
35
23
27
41
24
25
24
22
33
38
25
31
45
26
24
21
26
37
39
21
35
33
23
45
20
23
30
24
30
28
34
46
31
30
35
26
31
25
32
33
50
31
20
40
60
27
24
20
17
19
20
22
19
39
28
29
29
25
28
31
23
15
24
21
19
19
13
33
34
25
32
38
24
25
37
25
28
24
34
[truncated: 36,067 more rows]

## Sheet: S1c
Growth rate (min^-1)
0.00524169
0.00458743
0.00767554
0.00714989
0.00646606
0.00816321
0.00799325
0.00871806
0.00891905
0.00509305
0.00752634
0.00508946
0.0053276
0.00514917
0.00578859
0.00439295
0.0056748
0.00371006
0.00469016
0.00728474
0.00398069
0.0041823
0.00580668
0.0062432
0.00548192
0.00564314
0.0043996
0.0043835
0.00459241
0.00625368
0.00920203
0.00624608
0.00701219
0.00461762
0.00632436
0.00504558
0.0048154
0.00416215
0.00673615
0.00641994
0.00585997
0.00473569
0.00666306
0.0060272
0.00746179
0.00415284
0.006597
0.00688178
0.00710337
0.00640259
0.00599288
0.00765777
0.00773075
0.0077097
0.00580357
0.00651177
0.00651197
0.00459906
0.00334378
0.00583451
0.00589845
0.00546063
0.00636321
0.00715399
0.00708105
0.00499255
0.00590689
0.00407022
0.00498429
0.00504861
0.00520214
0.00450175
0.00840266
0.0071049
0.00597683
0.00417064
0.00476632
0.00663333
0.00568624
0.00318024
0.00431756
0.00292151
0.00523465
0.00540526
0.00255903
0.00293261
0.00546874
0.00619407
0.00588583
0.0067878
0.00372177
0.00572404
0.00496584
0.00738784
0.00731841
0.00605938
0.00547277
0.00376404
0.00473688
0.00750292
0.00586663
0.00667626
0.00428473
0.00596765
0.00406377
0.00232977
0.00330843
0.00379769
0.00654392
0.00627828
0.00620382
0.00525482
0.00603303
0.0042089
0.00352249
0.00558794
0.00615045
0.00377507
0.00451844
0.00835668
0.00847405
0.00551269
0.00492925
0.00434551
0.00377542
0.00595247
0.00510601
0.00650808
0.00681875
0.00552759
0.00559248
0.00609168
0.00604995
0.00735367
0.00735147
0.00659348
0.00516761
0.0063778
0.00457286
0.00879366
0.00940782
0.00359944
0.0030087
0.00472922
0.004206
0.00496142
0.00510387
0.00671129
0.00696269
0.00509557
0.00626195
0.00518818
0.00664359
0.00745984
0.00704074
0.00774086
0.00629153
0.00571849
0.00502
0.00816107
0.00734691
0.00567465
0.00638668
0.00493294
0.00569614
0.007102
0.00423373
0.00541647
0.0068661
0.00717699
0.00790546
0.00821741
0.00697462
0.00653247
0.00686094
0.0064474
0.00517894
0.0060108
0.00549489
0.00883076
0.00817257
0.00445503
0.00529648
0.00695125
0.0045833
0.00632028
0.00529148
0.00563589
0.00427872
0.00410413
0.00495878
0.00580567
0.00399092
0.00441343
0.00485396
0.0031192
0.0029945
0.00520156
0.00640253
0.00638376
0.00698415
0.00717948
0.00753971
0.00549284
0.00647674
0.0078757
0.00726209
0.00414665
0.00535193
0.0048225
0.00519924
0.00697716
0.00819313
0.00309622
0.00634437
0.00454386
0.00546407
0.00629519
0.00418231
0.0024415
0.00312443
0.00526039
0.00601954
0.0045308
0.0050888
0.00437435
0.00449857
0.00331359
0.00263593
0.00365106
0.00659175
0.00691421
0.00688983
0.0077773
0.00569452
0.00615131
0.00761178
0.00555272
0.00421398
0.003072
0.00407094
0.00403412
0.00445672
0.00328446
0.00336689
0.00727819
0.00361264
0.00597877
0.00511353
0.00582378
0.00703727
0.00493106
0.0046772
0.00513788
0.004972
0.00531758
0.00465933
0.00575342
0.00705631
0.00689543
0.00692494
0.0080932
0.00781165
0.00661299
0.00617921
0.00699619
0.00779546
0.0057427
0.00436575
0.00554294
0.00431537
0.00611409
0.00606706
0.0057603
0.00534753
0.00518161
0.00479467
0.0055947
0.00563095
0.00664006
0.00539589
0.00493375
0.00660626
0.0074733
0.00588973
0.00701109
0.0057581
0.00604516
0.00705651
0.00637195
0.00734248
0.00822292
0.0053413
0.00689531
0.00356347
0.00557267
0.00576136
0.005963
0.00642356
0.00702035
0.00310255
0.00471999
0.00460151
0.00517597
0.00544857
0.00468645
0.00597067
0.00615716
0.00590396
0.0052247
0.00400556
0.00675578
0.00299722
0.0037719
0.00332017
0.00780717
0.00715827
0.00550364
0.00527816
0.00479774
0.00488622
0.00320038
0.00515899
0.00591993
0.0036475
0.00473993
0.00377248
0.00298777
0.00590599
0.00536882
0.00450645
0.00389121
0.00385736
0.00428408
0.0039463
0.00302222
0.0042125
0.00485535
0.00536819
0.00572892
0.00540492
0.00501889
0.00586163
0.00452198
0.00569754
0.00500465
0.0044983
0.00451598
0.00446824
0.00452953
0.00525691
0.00646538
0.00749272
0.00636899
0.00629302
0.00394792
0.00298618
0.004856
0.00457716
0.00415023
0.0043302
0.00259761
0.00586824
0.00538505
0.0039904
0.0037771
0.00346124
0.00608231
0.00726168
0.00650445
0.0032938
0.00515366
0.00477643
0.00550399
0.00381183
0.00439219
0.00716792
0.00589131
0.00754619
0.0059791
0.00734955
0.00418427
0.00442901
0.00453155
0.00456539
0.00480937
0.00263756
0.00291783
0.00408707
0.0063318
0.00534576
0.00323024
0.00408085
0.00444666
0.00441118
0.00463404
0.0037631
0.00494278
0.00651751
0.00529871
0.00533173
0.00429704
0.00609936
0.00458866
0.00574363
0.00565894
0.00670497
0.00425541
0.00599246
0.00525527
0.00591961
0.00544342
0.00447115
0.00600953
0.00641604
0.00338082
0.00597567
0.0068393
0.0049068
0.00686357
0.00645181
0.00556931
0.00795102
0.00511935
0.00679497
0.00579136
0.0074098
0.00561017
0.00578025
0.00546692
0.00681742
0.00785968
0.00537509
0.00527761
0.0039092
0.00678738
0.00763499
0.00782916
0.00668665
0.00589062
0.00650075
0.00637983
0.00662176
0.00627047
0.00504341
0.00581941
0.00690125
0.00550732
0.00470484
0.00615167
0.00710232
0.00832763
0.00776034
0.00747081
0.00938233
0.00573796
0.00543304
0.00554182
0.00437791
0.00486946
0.00540023
0.00525839
0.00517314
0.00531583
0.00589349
0.00568413
0.00654188
0.00880207
0.00591821
0.00566432
0.00584666
0.00603453
0.00640483
0.00761583
0.00666195
0.00793662
0.00685455
0.00640565
0.00624436
0.00763818
0.0066324
0.00378792
0.00605167
0.00490544
0.00639445
0.00632516
0.00477886
0.00480234
0.00408446
0.00392285
0.00459081
0.0046078
0.00382189
0.00592868
0.00581684
0.00565423
0.00561163
0.00575627
0.00455605
0.00399789
0.00346561
0.00407674
0.00421894
0.00703399
0.00667074
0.00704349
0.00760986
0.00621482
0.00806581
0.00809983
0.00718245
0.00819296
0.00285068
0.00477349
0.00623181
0.00486097
0.00700483
0.00725018
0.00667124
0.00490619
0.00465448
0.00522751
0.00498466
0.00850142
0.00361886
0.00522729
0.00707018
0.00394195
0.00665778
0.00631897
0.00694994
0.00552252
0.0078739
0.00461476
0.00542907
0.00602561
0.00700389
0.00469951
0.00799512
0.00747295
0.00392995
0.00502343
0.00540765
0.0059277
0.00669387
0.00441448
0.00542483
0.00522211
0.00739232
0.00747539
0.00583589
0.00539283
0.00618631
0.006666
0.00402816
0.00609691
0.00401106
0.00481462
0.00535248
0.00588368
0.00467462
0.00383561
0.00445548
0.00444411
0.00425105
0.00511176
0.0050184
0.00367595
0.00429285
0.00602319
0.00616175
0.00394524
0.00569187
0.00506964
0.00587777
0.0063343
0.00634353
0.00914231
0.00513574
0.00609924
0.00612619
0.00364335
0.00278071
0.00650561
0.00511076
0.00562242
0.00388962
0.00730571
0.0037302
0.0053461
0.00779495
0.00923238
0.00659187
0.00751755
0.00630562
0.00700216
0.00520842
0.00593328
0.0052321
0.00733759
0.00845202
0.00692862
0.00661294
0.00531468
0.0066124
0.00641863
0.00699144
0.008228
0.00666326
0.00786263
0.00782475
0.0047284
0.00354096
0.00609691
0.00688742
0.00502769
0.007574
0.0070759
0.0061884
0.00596486
0.00601193
0.00495388
0.00415537
0.00583818
0.00552762
0.0065727
0.00406502
0.00601303
0.00819947
0.00569636
0.00667269
0.00442386
0.00554477
0.0052961
0.00673888
0.00823605
0.00626261
0.00782138
0.0057176
0.00645066
0.00710108
0.00799591
0.00592728
0.00406735
0.0042122
0.00486013
0.00546908
0.0072265
0.00688303
0.00415487
0.00436318
0.00442882
0.00651348
0.00676837
0.00730549
0.00682397
0.00694584
0.0073432
0.006054
0.00558192
0.00672615
0.00664287
0.00420034
0.00545597
0.00498507
0.00368903
0.00421298
0.00301399
0.00997466
0.00616723
0.00425851
0.00375182
0.00475506
0.00543024
0.00752983
0.00567199
0.00669847
0.00628859
0.00553151
0.00593292
0.00630166
0.00813213
0.00508454
0.00527456
0.00608985
0.00565238
0.00609099
0.00683582
0.00698579
0.00625733
0.0061497
0.00706578
0.00854535
0.00686054
0.00717514
0.00624869
0.00689689
0.00720825
0.00604307
0.00474646
0.00603016
0.00787845
0.00714654
0.00808894
0.0063954
0.00613262
0.00501726
0.00554913
0.0061861
0.00615815
0.00561079
0.0078238
0.00759746
0.00323018
0.00658511
0.0070422
0.00580795
0.00658384
0.00491992
0.00661158
0.00712697
0.00302896
0.00380522
0.0070515
0.0057988
0.00462758
0.00828768
0.00824473
0.0035248
0.00454301
0.00312766
0.0083691
0.0053719
0.00433251
0.00371826
0.00393611
0.0044934
0.00348317
0.00462868
0.00538205
0.00358391
0.00405235
0.00490268
0.00330341
0.00381922
0.00581621
0.00532039
0.00564173
0.00650608
0.00601525
0.00563731
0.00350916
0.00687391
0.00458707
0.00715323
0.00551222
0.00480361
0.00420215
0.00511034
0.006278
0.00420258
0.00416474
0.00764903
0.00302414
0.00488413
0.00460009
0.00339218
0.0055882
0.00511009
0.00436101
0.00301504
0.00377034
0.00320164
0.00445479
0.00378738
0.00409975
0.00594795
0.00540599
0.00483746
0.00528749
0.00623609
0.00427825
0.00740074
0.00541551
0.00552816
0.00509126
0.00357746
0.00620507
0.00624727
0.00583283
0.00449843
0.00648483
0.00735727
0.0030524
0.00479275
0.00530606
0.00660998
0.00416486
0.00510265
0.00381309
0.00785824
0.00645025
0.00672184
0.00524465
0.00500108
0.00482951
0.00699872
0.00923124
0.00553983
0.00625322
0.00598925
0.00563126
0.00562752
0.00580238
0.00576097
0.00533086
0.00473079
0.00475602
0.00552258
0.00634003
0.00457737
0.00430406
0.00506907
0.00531763
0.00280692
0.00390723
0.00294195
0.00353509
0.00414209
0.00429254
0.00606016
0.00407722
0.00605896
0.00569533
0.00823313
0.00780546
0.00633121
0.00777806
0.00608807
0.00622723
0.00529378
0.0065482
0.00653846
0.00671814
0.00675283
0.00709654
0.0058845
0.00573991
0.00546903
0.00503942
0.00541939
0.00679336
0.00532217
0.00572497
0.00629884
0.00765122
0.00916267
0.0069729
0.00703793
0.00617761
0.0061575
0.00352399
0.00527418
0.00644004
0.00436796
0.00392956
0.00320394
0.00682161
0.00792565
0.00538907
0.00372543
0.00430968
0.00633577
0.00656646
0.00690872
0.00495266
0.00448335
0.00653353
0.00361289
0.00463451
0.00656338
0.0074558
0.00476076
0.00370855
0.00517162
0.00545319
0.00539031
0.00411352
0.00564559
0.00637806
0.00231017
0.00338569
0.00468288
0.00556651
0.00505845
0.00397497
0.00468973
0.00463134
0.00459574
0.00692629
0.00512558
0.00501546
0.00404068
0.00670474
0.00508325
0.00378071
0.00564281
0.0055093
0.00403144
0.00406978
0.00480256
0.00937005
0.00880383
0.00752714
0.00833245
0.00748581
0.00654499
0.0048641
0.00586638
0.00706503
0.00752317
0.00641892
0.00848596
0.00830382
0.00522386
0.00581491
0.00661017
0.00689095
0.00442793
0.00565677
0.00443286
0.00582547
0.0047916
0.00789752
0.00683581
0.00672238
0.00775815
0.00464934
0.00565035
0.00555327
0.00446016
0.00455266
0.00568662
0.0059405
0.00591415
0.00544982
0.0060526
0.00683047
0.00480499
0.00628524
0.00735077
0.00570046
0.00542003
0.00550747
0.00597205
0.00522744
0.00635153
0.00599882
0.00687583
0.00569732
0.00417141
0.00435918
0.00554307
0.00472575
0.00625737
0.00617033
0.00568028
0.0065874
0.00647583
0.00844876
0.00848967
0.00713709
0.00579847
0.0066247
0.0034054
0.00486837
0.00366356
0.00472799
0.00466778
0.00490905
0.00418894
0.0043004
0.00425067
0.00544323
0.00345321
0.0056489
0.00689917
0.0062079
0.00489234
0.00675815
0.00633806
0.00620921
0.00517382
0.00671432
0.00822795
0.00425181
0.00737817
0.00874983
0.00418375
0.00655832
0.00757908
0.00695586
0.00671877
0.00600115
0.00446158
0.00510446
0.00602481
0.00606959
0.00524952
0.00525628
0.00503556
0.00521223
0.00631123
0.0038198
0.00614575
0.00544229
0.00669241
0.00687453
0.0063149
0.00699559
0.00667219
0.00539575
0.00787428
0.00726468
0.00469996
0.00631819
0.00625586
0.00760428
0.0067158
0.00525066
0.00468708
0.00787926
0.00754288
0.00760072
0.0055448
0.00507735
0.00415329
0.00810954
0.005667
0.00706777
0.0031959
0.00484924
0.00452207
0.00557139
0.00566809
0.00530226
0.00459456
0.00369541
0.0034209
0.00270062
0.0044108
0.0033832
0.00398281
0.00514701
0.00428278
0.00695291
0.00705375
0.00673081
0.00734833
0.00811223
0.00792913
0.00625798
0.00699269
0.00734526
0.00729162
0.00574269
0.00658536
0.00517516
0.00683212
0.00517636
0.00637371
0.00583556
0.0094365
0.00324806
0.00569049
0.005974
0.00805227
0.00711251
0.00656155
0.00604394
0.0065973
0.00444036
0.00484377
0.00571713
0.00635905
0.0048257
0.00661694
0.00609969
0.00627069
0.0049599
0.00435863
0.00538805
0.00541494
0.00651376
0.00514726
0.00472563
0.00594335
0.00532135
0.00571285
0.0071351
0.0067229
0.00499107
0.0066056
0.00587763
0.00610291
0.00848458
0.0076977
0.00682375
0.00478541
0.00751654
0.00798409
0.00866775
0.00736481
0.00478037
0.00704353
0.00793393
0.00702892
0.00651182
0.00826426
0.0059478
0.00653242
0.00701439
0.00844115
0.00690551
0.00474753
0.00737874
0.00635757
0.00653763
0.00587481
0.00557925
0.00653129
0.0062947
0.00575187
0.00647809
0.00628747
0.00419204
0.00688888
0.00751892
0.0062178
0.0063418
0.00810407
0.0074993
0.0069485
0.00588079
0.00616264
0.0107634
0.00809076
0.00475821
0.00563505
0.00632524
0.00340914
0.00474529
0.00506787
0.00601053
0.00584377
0.00505448
0.00698803
0.00668985
0.00666259
0.00610303
0.00633793
0.0070614
0.00716526
0.00617533
0.00591726
0.00256109
0.00386888
0.00540077
0.0029609
0.0028665
0.00329344
0.00435527
0.00708995
0.00535855
0.00430217
0.00707102
0.00627392
0.00749725
0.00597444
0.007135
0.00550706
0.00676075
0.0054047
0.00626141
0.00784576
0.0074707
0.00558518
0.00680917
0.00570018
0.00784013
0.00340873
0.00620404
0.0070939
0.00476094
0.00578847
0.00606052
0.00723904
0.00584214
0.00733972
0.00763184
0.00669987
0.00492527
0.00524635
0.00413278
0.00518103
0.00619792
0.00736828
0.0065548
0.00603215
0.00754493
0.00708575
0.00768877
0.00642447
0.00679045
0.00823436
0.00595586
0.00699701
0.00606693
0.0048684
0.00711964
0.00595105
0.00593149
0.00587415
0.00347102
0.00679109
0.00631591
0.00388278
0.00461361
0.00578471
0.00487266
0.0068647
0.00309887
0.00309674
0.00516088
0.007414
0.00440683
0.00274221
0.00510028
0.00511878
0.00556981
0.00568986
0.00684862
0.00476801
0.00667154
0.00738523
0.00709438
0.00393115
0.00538727
0.00537904
0.0072822
0.00542589
0.00539732
0.0055319
0.00488458
0.00531886
0.00612725
0.00206632
0.00523468
0.00456772
0.00622165
0.00788179
0.0042469
0.00823969
0.00613752
0.00771821
0.00695311
0.00437956
0.00604694
0.00439021
0.00642325
0.00649248
0.00487403
0.00289397
0.00432743
0.00456388
0.00670987
0.00677811
0.00811645
0.00708772
0.00746182
0.00551512
0.00449924
0.0053092
0.00517135
0.0037176
0.00535673
0.00669522
0.00492768
0.00413563
0.00379691
0.00322321
0.00490077
0.00581599
0.00605818
0.00738517
0.00662143
0.00663521
0.00701372
0.00686703
0.00565586
0.00478268
0.00678302
0.00504344
0.00710629
0.00611286
0.00607629
0.00596571
0.00491875
0.00591775
0.00412458
0.00433568
0.00617944
0.00633124
0.00355347
0.00769123
0.0057485
0.00537139
0.00738716
0.005639
0.00744433
0.00738518
0.00598891
0.00587659
0.00784992
0.00668139
0.00610144
0.0056936
0.00588403
0.00731454
0.00782015
0.00535591
0.00599762
0.00574329
0.00522055
0.0052921
0.00503267
0.00553626
0.00499523
0.00377684
0.00428711
0.00501531
0.00443208
0.00559978
0.00345823
0.00708118
0.00871407
0.00448583
0.00591334
0.00371762
0.00638277
0.0079958
0.00560938
0.00745701
0.00839037
0.00576075
0.00746165
0.00671971
0.00775392
0.00641551
0.0072838
0.00713218
0.00543756
0.00750861
0.00792077
0.0058037
0.00632591
0.00681242
0.00457372
0.0044296
0.00593685
0.00498353
0.00692188
0.00671545
0.00691053
0.0036233
0.00357919
0.00654763
0.00578409
0.00585356
0.00497671
0.00562067
0.00571402
0.00599309
0.00473305
0.00337298
0.00686826
0.00776411
0.00626256
0.00530489
0.00534276
0.00389286
0.00537768
0.00559601
0.00647268
0.00648331
0.00624284
0.00665425
0.00450965
0.00611553
0.0068388
0.00550529
0.00542914
0.00489841
0.00648399
0.00537527
0.00542581
0.00632791
0.00651971
0.00708325
0.00571236
0.00572189
0.00438687
0.00388641
0.00708887
0.00635518
0.00435226
0.00500883
0.00560496
0.00516899
0.00424819
0.00593157
0.00533927
0.0075522
0.00851807
0.00698531
0.00729892
0.00755335
0.00596852
0.00818025
0.00661571
0.00525284
0.00607555
0.00950994
0.00690909
0.00385429
0.0031104
0.00521877
0.00380144
0.00428729
0.0053134
0.00375275
0.0066026
0.00814555
0.00866117
0.00718329
0.00797097
0.00843844
0.00388179
0.00826099
0.00720836
0.00421629
0.00698842
0.0075846
0.00719631
0.00651426
0.00552189
0.0055119
0.00554208
0.00601077
0.00635432
0.0040116
0.00544976
0.00675476
0.00579781
0.00886229
0.00760822
0.00823209
0.00665061
0.00699565
0.00806195
0.00551049
0.00645112
0.00638831
0.00676658
0.00539048
0.00611214
0.00593918
0.00471306
0.00623017
0.00712665
0.00817839
0.00470011
0.00684532
0.00630808
0.00578642
0.00695955
0.00750026
0.00639551
0.00559924
0.00710423
0.00657181
0.00664294
0.00390233
0.00435271
0.00493671
0.00409759
0.00500073
0.0045728
0.00498153
0.00349498
0.0035334
0.00467713
0.00656295
0.00617683
0.004612
0.00570583
0.00658858
0.00645321
0.00614421
0.00521041
0.00574049
0.00478383
0.00763123
0.00714813
0.00654245
0.00724389
0.00643096
0.0051884
0.00344302
0.00478813
0.00622937
0.00653028
0.00436084
0.00448474
0.00271646
0.00608023
0.00674466
0.0059414
0.0045383
0.00501912
0.0056833
0.0055173
0.00618193
0.00654136
0.00649242
0.00565971
0.00444082
0.00270043
0.00278341
0.00428164
0.00458913
0.00657064
0.00682732
0.00642946
0.00630303
0.00659373
0.00675944
0.0066115
0.00571405
0.00999054
0.00948382
0.00673549
0.00726608
0.00375741
0.00572173
0.00507803
0.00604458
0.00470539
0.00511068
0.00548508
0.00463442
0.00467562
0.00546736
0.00640027
0.00607865
0.00685546
0.00404461
0.00819864
0.00808748
0.00565307
0.00688257
0.00375832
0.00431422
0.00479435
0.00229737
0.00591495
0.00574771
0.00359548
0.00433321
0.00482742
0.00615531
0.00746429
0.0064143
0.00442723
0.00591313
0.00624663
0.00659352
0.00653468
0.00625898
0.00496064
0.00353924
0.00351383
0.00471138
0.00568479
0.00375573
0.00402304
0.00753369
0.00705454
0.00488792
0.00618192
0.00460699
0.00571891
0.00365634
0.00436138
0.00431706
0.00582714
0.00471292
0.00489045
0.00539024
0.00536145
0.00412794
0.00755413
0.00701644
0.00702938
0.00686116
0.00679915
0.00705798
0.00748751
0.00767694
0.00643192
0.00587684
0.00555425
0.00629209
0.00482834
0.0049033
0.00694197
0.00680329
0.00451764
0.00667539
0.00633636
0.00776468
0.00494557
0.00493899
0.00521298
0.00681224
0.00684945
0.00401309
0.00594632
0.00650294
0.00563684
0.0050402
0.00629918
0.00624452
0.00650656
0.00532834
0.00796037
0.00495956
0.00717661
0.00654477
0.00691014
0.00716288
0.00613118
0.00680073
0.00606449
0.00654302
0.0030085
0.00668573
0.00335654
0.006918
0.00247301
0.00239742
0.00503491
0.00427838
0.00700878
0.00742818
0.00785469
0.00761913
0.0083107
0.00625066
0.00645758
0.00684151
0.00631516
0.00637252
0.0058396
0.00560598
0.00665818
0.0075005
0.00520143
0.00531451
0.00516095
0.00597844
0.00881333
0.00970465
0.00462341
0.00536774
0.00634477
0.00639109
0.00770489
0.00621785
0.00231854
0.00622861
0.00708438
0.00666558
0.00796359
0.00576182
0.00534162
0.0048307
0.00402174
0.00374894
0.0061002
0.00349391
0.00788494
0.00784136
0.00586709
0.00329795
0.00308469
0.00721533
0.00761137
0.00829722
0.00817263
0.00469426
0.00413536
0.0061333
0.00652073
0.0060196
0.00789552
0.00586972
0.00646907
0.00552698
0.00448027
0.00581409
0.00487508
0.00478387
0.00699037
0.00675948
0.00539519
0.00694135
0.00296514
0.00600038
0.00547926
0.0055331
0.00900173
0.00773451
0.00750544
0.00584268
0.00467863
0.00363029
0.00592433
0.00503127
0.00227926
0.00570307
0.00732267
0.00446859
0.00514534
0.00602494
0.00491987
0.00402826
0.00303428
0.00402402
0.00638555
0.00640495
0.00743989
0.00351757
0.00604108
0.00633393
0.00643489
0.00668464
0.0047159
0.00684777
0.00595371
0.00731681
0.00650615
0.00658516
0.00619671
0.00648858
0.00460457
0.00640178
0.00529666
0.00552519
0.00621606
0.00387321
0.00331598
0.00311915
0.00577456
0.00523454
0.00464871
0.00623345
0.00495617
0.00535506
0.00500169
0.00601348
0.00682092
0.00697298
0.00509672
0.00653697
0.0064664
0.00592537
0.00571356
0.00578174
0.00731708
0.00681014
0.00502956
0.00488619
0.00422966
0.00599073
0.00655784
0.00573359
0.00627623
0.00591655
0.00693102
0.00629238
0.0062628
0.00719193
0.00758478
0.0092212
0.00646067
0.00615892
0.0046333
0.00479044
0.00672076
0.00570148
0.00547153
0.0062831
0.00737811
0.00755828
0.00400967
0.0058966
0.00549775
0.00541549
0.00522021
0.00464208
0.00538622
0.00739308
0.00525902
0.00593811
0.00742725
0.00604609
0.00654096
0.00651192
0.00556016
0.00409108
0.0032815
0.0056525
0.00538409
0.00445037
0.00484301
0.00499463
0.00364076
0.00341727
0.00251333
0.00459095
0.00580985
0.00656385
0.00606864
0.00479309
0.00551967
0.00588299
0.00556871
0.0045539
0.00543691
0.00488048
0.00433255
0.0054784
0.00737151
0.00723807
0.00414482
0.00454475
0.00705967
0.00678882
0.00620342
0.00519359
0.00337071
0.00409249
0.00261632
0.00573903
0.00467737
0.0053978
0.00498769
0.00372064
0.00392918
0.00288521
0.00550457
0.00538252
0.0059094
0.0056229
0.00793232
0.00745387
0.00826867
0.00859223
0.00468794
0.00208097
0.0027437
0.00700543
0.00464179
0.00470435
0.00875672
0.00588751
0.00692966
0.00547444
0.00673583
0.00687717
0.00823742
0.00836315
0.00687927
0.00706771
0.00746405
0.0039217
0.00490839
0.0066762
0.00591549
0.00641172
0.00591241
0.00669285
0.00405794
0.00505476
0.00412035
0.00686638
0.00559
0.00566939
0.00767532
0.00830821
0.00641221
0.00603038
0.00473247
0.00569629
0.00708037
0.00685779
0.00623695
0.00683655
0.00624868
0.00400943
0.00613715
0.00488899
0.00408761
0.00619571
0.0055914
0.00575697
0.00581381
0.00408508
0.00395093
0.00546962
0.00501365
0.0033385
0.00528606
0.00550211
0.00678642
0.00615501
0.00501674
0.00402215
0.0042261
0.00363122
0.00371616
0.00376016
0.00399944
0.00636035
0.00499972
0.0042833
0.00489413
0.00601929
0.00623093
0.00467774
0.00251041
0.00477298
0.00386585
0.00468318
0.00538252
0.00445826
0.0066719
0.003853
0.00464191
0.00329872
0.00516185
0.00715494
0.00455554
0.00237714
0.00595508
0.00553239
0.00585962
0.00598602
0.00698013
0.00662262
0.00635084
0.0065833
0.00445329
0.00498857
0.00553682
0.00591495
0.00425692
0.00511909
0.00388981
0.00685106
0.00816036
0.00532291
0.00728608
0.00837225
0.00585184
0.00591019
0.00503289
0.00342517
0.00501765
0.00429525
0.00416017
0.00488832
0.00543177
0.00318071
0.00577217
0.00627417
0.00552117
0.00414888
[truncated: 36,067 more rows]

## Sheet: S1d
Means	SD	SEM
NaN	NaN	NaN
NaN	NaN	NaN
NaN	NaN	NaN
NaN	NaN	NaN
NaN	NaN	NaN
NaN	NaN	NaN
NaN	NaN	NaN
NaN	NaN	NaN
NaN	NaN	NaN
NaN	NaN	NaN
NaN	NaN	NaN
NaN	NaN	NaN
NaN	NaN	NaN
0.00735932	0.00204937	0.00204937
0.00708673	0.00044656	0.00044656
NaN	NaN	NaN
0.00760725	0.00107745	0.00107745
0.00712546	0.00124859	0.00124859
0.00786041	0.00126212	0.00126212
0.00863871	0.00160295	0.00160295
0.0070789	0.00109779	0.00109779
0.00716617	0.00104182	0.00104182
0.00696088	0.00103172	0.00103172
0.00693998	0.000997678	0.000997678
0.00677087	0.00123685	0.00123685
0.00680254	0.00129516	0.00129516
0.00660473	0.00129432	0.00129432
0.00653484	0.00124764	0.00124764
0.00664536	0.000998609	0.000998609
0.0065314	0.001144	0.001144
0.0065463	0.00121179	0.00121179
0.00633456	0.00114322	0.00114322
0.00624814	0.00111963	0.00111963
0.00604536	0.00117607	0.00117607
0.00596059	0.00119781	0.00119781
0.0062235	0.00120675	0.00120675
0.00617503	0.00143986	0.00143986
0.00608779	0.00134525	0.00134525
0.00624171	0.00146305	0.00146305
0.00629417	0.0012824	0.0012824
0.00656984	0.0014114	0.0014114
0.00645126	0.00134646	0.00134646
0.00597674	0.00139423	0.00139423
0.00600302	0.00126372	0.00126372
0.00607173	0.00128553	0.00128553
0.00622427	0.00112908	0.00112908
0.00593637	0.00128603	0.00128603
0.00583698	0.00111611	0.00111611
0.0061241	0.00141035	0.00141035
0.00615798	0.00137738	0.00137738
0.00588928	0.00133551	0.00133551
0.00612483	0.00127591	0.00127591
0.0056541	0.00125175	0.00125175
0.00594024	0.00142123	0.00142123
0.00577561	0.00157568	0.00157568
0.00586912	0.00131136	0.00131136
0.00602101	0.00131308	0.00131308
0.00589133	0.00117389	0.00117389
0.00597771	0.00127182	0.00127182
0.00589285	0.00129061	0.00129061
0.00562063	0.00117987	0.00117987
0.00582661	0.00116787	0.00116787
0.00558865	0.0013768	0.0013768
0.00591514	0.00141845	0.00141845
0.00569073	0.0014602	0.0014602
0.00598017	0.00131091	0.00131091
0.00581132	0.00120709	0.00120709
0.00584926	0.00118863	0.00118863
0.00566328	0.00138386	0.00138386
0.00588538	0.00122024	0.00122024
0.00567013	0.00137513	0.00137513
0.00575261	0.00130031	0.00130031
0.00561339	0.00145583	0.00145583
0.00564706	0.00128909	0.00128909
0.00573037	0.00111901	0.00111901
0.00591045	0.00129468	0.00129468
0.00562258	0.00131858	0.00131858
0.00566145	0.00151746	0.00151746
0.00586746	0.00129495	0.00129495
0.00580706	0.00125	0.00125
0.00542366	0.00123804	0.00123804
0.00571728	0.00121851	0.00121851
0.00549495	0.00134059	0.00134059
0.00560636	0.0012816	0.0012816
0.00573016	0.00122065	0.00122065
0.00576591	0.00129021	0.00129021
0.00561609	0.00136091	0.00136091
0.00576715	0.00141711	0.00141711
0.00584718	0.00111049	0.00111049
0.00586624	0.00145107	0.00145107
0.005626	0.00133672	0.00133672
0.00560769	0.00141448	0.00141448
0.00564512	0.00116083	0.00116083
0.00568308	0.00138382	0.00138382
0.00568631	0.00149303	0.00149303
0.00543601	0.00133981	0.00133981
0.00547687	0.00123128	0.00123128
0.00545779	0.00123788	0.00123788
0.00577199	0.00135458	0.00135458
0.00568622	0.00126404	0.00126404
0.00545929	0.00127752	0.00127752
0.00565814	0.00128346	0.00128346
0.00520051	0.00138464	0.00138464
0.00546381	0.00135366	0.00135366
0.00578519	0.00126702	0.00126702
0.00519912	0.00136818	0.00136818
0.00557204	0.00126898	0.00126898
0.00546295	0.00122465	0.00122465
0.00558943	0.00141262	0.00141262
0.00538852	0.00140142	0.00140142
0.00562523	0.00127834	0.00127834
0.00561522	0.00121667	0.00121667
0.00560788	0.00132343	0.00132343
0.00563701	0.00132144	0.00132144
0.0055295	0.00146979	0.00146979
0.00565566	0.00132697	0.00132697
0.00565679	0.00130815	0.00130815
0.00545666	0.00128473	0.00128473
0.00546132	0.001324	0.001324
0.00568934	0.00148693	0.00148693
0.00588501	0.0014104	0.0014104
0.00584852	0.00154887	0.00154887
0.00573606	0.00121893	0.00121893
0.00564293	0.00144499	0.00144499
0.00578183	0.00115841	0.00115841
0.00533982	0.00131021	0.00131021
0.00553123	0.00139783	0.00139783
0.00584118	0.00129752	0.00129752
0.00566613	0.00125218	0.00125218
0.00559542	0.00140448	0.00140448
0.00571206	0.00114616	0.00114616
0.0053523	0.0013882	0.0013882
0.00572361	0.00116695	0.00116695
0.00576776	0.0012779	0.0012779
0.00560495	0.00120318	0.00120318
0.00568814	0.00142505	0.00142505
0.00542136	0.00136992	0.00136992
0.00591108	0.00147394	0.00147394
0.00589755	0.00128983	0.00128983
0.00568397	0.00112122	0.00112122
0.00550371	0.00123642	0.00123642
0.00563799	0.00133796	0.00133796
0.00536075	0.00132046	0.00132046
0.00549729	0.00142164	0.00142164
0.00547715	0.00123792	0.00123792
0.00568617	0.00138124	0.00138124
0.00540107	0.00136928	0.00136928
0.00547725	0.0012494	0.0012494
0.00519937	0.00134223	0.00134223
0.00570863	0.00130168	0.00130168
0.00512447	0.00123008	0.00123008
0.00526913	0.00134936	0.00134936
0.00563031	0.00135995	0.00135995
0.00558235	0.0015539	0.0015539
0.00524263	0.00137217	0.00137217
0.00537347	0.00135507	0.00135507
0.00577859	0.00149924	0.00149924
0.00546371	0.00148951	0.00148951
0.00516597	0.0013736	0.0013736
0.00549297	0.00135281	0.00135281
0.00558395	0.00149243	0.00149243
0.00533832	0.00133348	0.00133348
0.00501854	0.00123145	0.00123145
0.00549891	0.00128272	0.00128272
0.00548194	0.00142714	0.00142714
0.00563017	0.00125449	0.00125449
0.00546967	0.00147238	0.00147238
0.00547285	0.00134039	0.00134039
0.0053714	0.00129562	0.00129562
0.00535441	0.00156672	0.00156672
0.00545533	0.00109947	0.00109947
0.00550168	0.00126685	0.00126685
0.00510562	0.0013499	0.0013499
0.00543211	0.00146081	0.00146081
0.00527032	0.00129499	0.00129499
0.00559202	0.00148534	0.00148534
0.00612622	0.0010727	0.0010727
0.00531654	0.00150593	0.00150593
0.00523385	0.00153901	0.00153901
0.00511687	0.0014353	0.0014353
0.00538401	0.00116837	0.00116837
0.0055121	0.0013894	0.0013894
0.00530925	0.00126162	0.00126162
0.00552832	0.00146112	0.00146112
0.00579123	0.00158014	0.00158014
0.00541793	0.00127633	0.00127633
0.00525101	0.00150181	0.00150181
0.00533632	0.0014081	0.0014081
0.00537214	0.00142484	0.00142484
0.00538439	0.00144505	0.00144505
0.0052915	0.00128143	0.00128143
0.0054158	0.00131162	0.00131162
0.00528633	0.00127637	0.00127637
0.00565421	0.0014542	0.0014542
0.00591805	0.00139501	0.00139501
0.00542927	0.00122889	0.00122889
0.00555493	0.00116721	0.00116721
0.00539817	0.00132847	0.00132847
0.00517691	0.00150416	0.00150416
0.0053372	0.00122375	0.00122375
0.00528507	0.00130015	0.00130015
0.00532064	0.00145094	0.00145094
0.0052002	0.00118439	0.00118439
0.0055223	0.0014064	0.0014064
0.0054331	0.00147844	0.00147844
0.00564504	0.00123056	0.00123056
0.0053761	0.00143505	0.00143505
0.00556231	0.00120204	0.00120204
0.00577313	0.00157613	0.00157613
0.00570272	0.00152089	0.00152089
0.00554439	0.00114812	0.00114812
0.00541705	0.0013414	0.0013414
0.00563422	0.00141352	0.00141352
0.00520416	0.00136991	0.00136991
0.00556826	0.00123278	0.00123278
0.00568457	0.00142684	0.00142684
0.0054067	0.00133813	0.00133813
0.0054609	0.00127009	0.00127009
0.00534188	0.00135007	0.00135007
0.00553669	0.00118606	0.00118606
0.00550152	0.00138174	0.00138174
0.00564722	0.00127214	0.00127214
0.00547078	0.00112621	0.00112621
0.00552492	0.0012791	0.0012791
0.00524268	0.00133877	0.00133877
0.00524549	0.00139626	0.00139626
0.00549328	0.00120255	0.00120255
0.00545003	0.00125447	0.00125447
0.00545978	0.00140107	0.00140107
0.00553042	0.00116902	0.00116902
0.00541752	0.00142651	0.00142651
0.00516261	0.00123486	0.00123486
0.00573669	0.00123759	0.00123759
0.00565516	0.0013173	0.0013173
0.00555094	0.00121471	0.00121471
0.00547164	0.00117438	0.00117438
0.0054992	0.00136145	0.00136145
0.00541176	0.00142879	0.00142879
0.00550766	0.00148007	0.00148007
0.00538654	0.00130009	0.00130009
0.00518483	0.00137401	0.00137401
0.00564048	0.00119543	0.00119543
0.00513987	0.00132035	0.00132035
0.00512821	0.00129543	0.00129543
0.00514177	0.00128044	0.00128044
0.00527843	0.00122516	0.00122516
0.00540993	0.00137469	0.00137469
0.00512425	0.00136915	0.00136915
0.00543824	0.00143676	0.00143676
0.00546603	0.00126003	0.00126003
0.00541528	0.00142125	0.00142125
0.00548922	0.00130428	0.00130428
0.00562307	0.00124342	0.00124342
0.00509238	0.00136554	0.00136554
0.00532473	0.00113095	0.00113095
0.0051485	0.00105909	0.00105909
0.00575461	0.00129119	0.00129119
0.00541738	0.00114184	0.00114184
0.00550244	0.00107105	0.00107105
0.00557659	0.00159012	0.00159012
0.00550738	0.00123672	0.00123672
0.00538472	0.00138597	0.00138597
0.005426	0.00145469	0.00145469
0.00576033	0.00134778	0.00134778
0.00540302	0.00145966	0.00145966
0.00528262	0.00149381	0.00149381
0.00545002	0.00124528	0.00124528
0.00528945	0.00123695	0.00123695
0.00554212	0.00132284	0.00132284
0.00540426	0.00146258	0.00146258
0.00538418	0.00141354	0.00141354
0.0053242	0.00135593	0.00135593
0.00520467	0.00147339	0.00147339
0.00543305	0.00144959	0.00144959
0.00511107	0.00137357	0.00137357
0.00510557	0.00145115	0.00145115
0.00527388	0.0013307	0.0013307
0.00520605	0.00129162	0.00129162
0.00537313	0.00125607	0.00125607
0.0053222	0.00139146	0.00139146
0.00526178	0.00140701	0.00140701
0.00510516	0.00122352	0.00122352
0.00573655	0.00125291	0.00125291
0.00567358	0.00151491	0.00151491
0.00547542	0.00138312	0.00138312
0.00527812	0.00135301	0.00135301
0.00542798	0.00124084	0.00124084
0.00526058	0.00144773	0.00144773
0.00536209	0.00140356	0.00140356
0.00530417	0.00138901	0.00138901
0.00549065	0.00132781	0.00132781
0.00552145	0.00113441	0.00113441
0.00552726	0.00118323	0.00118323
0.00525975	0.0012297	0.0012297
0.0051796	0.00119088	0.00119088
0.00532672	0.001182	0.001182
0.00532862	0.00149531	0.00149531
0.00549454	0.000954453	0.000954453
0.00536488	0.00124673	0.00124673
0.00531295	0.00145259	0.00145259
0.00545996	0.00116461	0.00116461
0.00544519	0.00127707	0.00127707
0.00552343	0.00123574	0.00123574
0.00558208	0.00126162	0.00126162
0.00520415	0.00127319	0.00127319
0.00535131	0.00115284	0.00115284
0.00565174	0.00124725	0.00124725
0.00539966	0.00128673	0.00128673
0.00540779	0.00128347	0.00128347
0.0055349	0.00110198	0.00110198
0.00556021	0.00115714	0.00115714
0.00518442	0.00121733	0.00121733
0.00542842	0.00139445	0.00139445
0.00510642	0.00136703	0.00136703
0.00552089	0.00118096	0.00118096
0.00520554	0.0012952	0.0012952
0.00533681	0.00134706	0.00134706
0.00518131	0.00140889	0.00140889
0.00559649	0.0013235	0.0013235
0.00560223	0.00124526	0.00124526
0.00547041	0.00142642	0.00142642
0.00552938	0.00136428	0.00136428
0.00568857	0.00120732	0.00120732
0.00522396	0.00119134	0.00119134
0.00530677	0.00144762	0.00144762
0.00548394	0.00136166	0.00136166
0.00534359	0.00138368	0.00138368
0.00547865	0.00151814	0.00151814
0.00542044	0.00137554	0.00137554
0.00533178	0.00150322	0.00150322
0.00511117	0.00130299	0.00130299
0.00543949	0.00142025	0.00142025
0.00517637	0.0012144	0.0012144
0.00547807	0.00154637	0.00154637
0.00564074	0.00145	0.00145
0.00581011	0.0011623	0.0011623
0.00520431	0.00134854	0.00134854
0.00539232	0.00132223	0.00132223
0.00536437	0.00131489	0.00131489
0.0053974	0.00113159	0.00113159
0.00561656	0.00123833	0.00123833
0.00564245	0.00135808	0.00135808
0.00551402	0.00155205	0.00155205
0.00515112	0.00135931	0.00135931
0.00531855	0.00126065	0.00126065
0.0054796	0.00147609	0.00147609
0.00565236	0.00132625	0.00132625
0.00533739	0.0014009	0.0014009
0.00524277	0.00126865	0.00126865
0.00541365	0.00105069	0.00105069
0.00547745	0.00141204	0.00141204
0.00538341	0.00145023	0.00145023
0.00533533	0.00131742	0.00131742
0.00501537	0.0011861	0.0011861
0.00568036	0.00132491	0.00132491
0.00522418	0.00141912	0.00141912
0.00529386	0.00130411	0.00130411
0.00562665	0.00135256	0.00135256
0.00536237	0.00131787	0.00131787
0.00536171	0.0014175	0.0014175
0.00543532	0.00132015	0.00132015
0.0051148	0.00117165	0.00117165
0.00528699	0.00137169	0.00137169
0.00574689	0.00143843	0.00143843
0.00549206	0.00155152	0.00155152
0.00521998	0.00111142	0.00111142
0.00562115	0.00119243	0.00119243
0.00522006	0.00135313	0.00135313
0.0053055	0.00144209	0.00144209
0.0051412	0.00126602	0.00126602
0.00574397	0.00133845	0.00133845
0.00543746	0.0012554	0.0012554
0.00551615	0.00120616	0.00120616
0.00551898	0.0011391	0.0011391
0.00530371	0.00114939	0.00114939
0.00542237	0.00132371	0.00132371
0.00563589	0.00148425	0.00148425
0.00566143	0.00125946	0.00125946
0.0055263	0.00144387	0.00144387
0.00545805	0.00118706	0.00118706
0.00561298	0.00136205	0.00136205
0.00545366	0.0010838	0.0010838
0.00567853	0.00157197	0.00157197
0.00525295	0.00126841	0.00126841
0.0053439	0.00138022	0.00138022
0.00539852	0.00150745	0.00150745
0.00542158	0.00117858	0.00117858
0.00518841	0.00150709	0.00150709
0.00556609	0.0013127	0.0013127
0.00539297	0.00132835	0.00132835
0.00506326	0.00124636	0.00124636
0.005096	0.00108081	0.00108081
0.00546963	0.00128253	0.00128253
0.00510708	0.00141397	0.00141397
0.00530838	0.00134538	0.00134538
0.00534523	0.00134646	0.00134646
0.00564915	0.0014134	0.0014134
0.00497697	0.0014106	0.0014106
0.00547117	0.00133556	0.00133556
0.00545804	0.0013766	0.0013766
0.00538563	0.00131418	0.00131418
0.00565228	0.00132851	0.00132851
0.0054112	0.00144767	0.00144767
0.00567711	0.00113808	0.00113808
0.00576735	0.00120454	0.00120454
0.00555397	0.000978441	0.000978441
0.00561094	0.00114378	0.00114378
0.00521321	0.00144936	0.00144936
0.00561775	0.00144518	0.00144518
0.0055287	0.00120774	0.00120774
0.00572443	0.00125094	0.00125094
0.00541553	0.00112282	0.00112282
0.00574887	0.00118783	0.00118783
0.00551884	0.00147798	0.00147798
0.00546963	0.00150576	0.00150576
0.00537429	0.00119445	0.00119445
0.0051428	0.00139043	0.00139043
0.0053802	0.00124653	0.00124653
0.00527802	0.000986155	0.000986155
0.00544748	0.00135525	0.00135525
0.0055974	0.00132607	0.00132607
0.00512105	0.00117217	0.00117217
0.0053058	0.00105145	0.00105145
0.00523964	0.00125544	0.00125544
0.00552734	0.00116657	0.00116657
0.00496424	0.00155414	0.00155414
0.00548223	0.00124806	0.00124806
0.00553295	0.001425	0.001425
0.005359	0.00127174	0.00127174
0.00522852	0.00113157	0.00113157
0.0053548	0.00130038	0.00130038
0.00550078	0.00140996	0.00140996
0.00532529	0.00122555	0.00122555
0.00510453	0.00106478	0.00106478
0.00566733	0.0010817	0.0010817
0.00557014	0.00138235	0.00138235
0.00515078	0.00139502	0.00139502
0.00542934	0.00128895	0.00128895
0.00564211	0.00139865	0.00139865
0.00546099	0.00107732	0.00107732
0.00580308	0.00136466	0.00136466
0.00582835	0.00143479	0.00143479
0.00535891	0.00139001	0.00139001
0.00541681	0.00107096	0.00107096
0.00570549	0.00112237	0.00112237
0.00551286	0.00132432	0.00132432
0.0057783	0.000967001	0.000967001
0.0057671	0.00127514	0.00127514
0.00542709	0.00118707	0.00118707
0.00547034	0.00118484	0.00118484
0.00557134	0.00115901	0.00115901
0.00564412	0.00140456	0.00140456
0.00548841	0.00145207	0.00145207
0.00536882	0.00128108	0.00128108
0.00549166	0.00125118	0.00125118
0.00532362	0.00130318	0.00130318
0.00561272	0.00141646	0.00141646
0.00550151	0.00118406	0.00118406
0.00535188	0.00121872	0.00121872
0.00578699	0.0010902	0.0010902
0.00580852	0.00129765	0.00129765
0.00529864	0.00130476	0.00130476
0.00567309	0.00111687	0.00111687
0.00548509	0.0014021	0.0014021
0.00550297	0.00126792	0.00126792
0.00546343	0.0011655	0.0011655
0.0056244	0.00100034	0.00100034
0.00553558	0.00117035	0.00117035
0.00541553	0.00146148	0.00146148
0.00556555	0.000964555	0.000964555
0.00582999	0.00108904	0.00108904
0.00538677	0.00147989	0.00147989
0.00536289	0.00133184	0.00133184
0.00551364	0.00152645	0.00152645
0.00561407	0.001138	0.001138
0.00535037	0.00134368	0.00134368
0.00572002	0.00137558	0.00137558
0.00565108	0.00104175	0.00104175
0.00575557	0.00140826	0.00140826
0.00516044	0.00139192	0.00139192
0.00543528	0.00127405	0.00127405
0.00506097	0.00122127	0.00122127
0.00571913	0.00105043	0.00105043
0.00549545	0.00144543	0.00144543
0.00553324	0.0013729	0.0013729
0.00521341	0.00126165	0.00126165
0.00543235	0.001132	0.001132
0.00552987	0.0011175	0.0011175
0.00533371	0.00121584	0.00121584
0.00580846	0.00135557	0.00135557
0.00537735	0.00135564	0.00135564
0.00563379	0.00131846	0.00131846
0.00561322	0.00131539	0.00131539
0.00557882	0.00123175	0.00123175
0.00551737	0.0012801	0.0012801
0.0052895	0.00142215	0.00142215
0.00537733	0.00126918	0.00126918
0.00555002	0.00138429	0.00138429
0.00523333	0.00132091	0.00132091
0.00522492	0.00112556	0.00112556
0.00522288	0.00122846	0.00122846
0.00582586	0.00105277	0.00105277
0.00517572	0.0013085	0.0013085
0.00524462	0.00117972	0.00117972
0.00569833	0.00163716	0.00163716
0.00553105	0.00120591	0.00120591
0.00530748	0.0013985	0.0013985
0.00539626	0.00138577	0.00138577
0.00565499	0.00133491	0.00133491
0.00552475	0.00126896	0.00126896
0.00550429	0.00117721	0.00117721
0.00534098	0.00147361	0.00147361
0.00532138	0.00135379	0.00135379
0.00556625	0.00120472	0.00120472
0.00530114	0.00133438	0.00133438
0.00598298	0.00138254	0.00138254
0.00566967	0.00144687	0.00144687
0.00549887	0.00109906	0.00109906
0.00534038	0.0012676	0.0012676
0.00548418	0.00112823	0.00112823
0.00566595	0.00113043	0.00113043
0.00557763	0.0013154	0.0013154
0.00557388	0.00124873	0.00124873
0.00584379	0.00110741	0.00110741
0.00543356	0.00134937	0.00134937
0.00562906	0.00156408	0.00156408
0.00543447	0.00116174	0.00116174
0.00570368	0.00117756	0.00117756
0.00543997	0.00153503	0.00153503
0.00545666	0.001056	0.001056
0.00564703	0.00144928	0.00144928
0.00538788	0.00109402	0.00109402
0.00566783	0.0013729	0.0013729
0.00555247	0.0013868	0.0013868
0.0055994	0.00126319	0.00126319
0.00542321	0.00120962	0.00120962
0.00571933	0.00124872	0.00124872
0.00563293	0.00121125	0.00121125
0.00521323	0.001214	0.001214
0.0054382	0.00129375	0.00129375
0.00524273	0.00109416	0.00109416
0.00522084	0.00115082	0.00115082
0.00545494	0.00156717	0.00156717
0.00498852	0.00138598	0.00138598
0.00553128	0.00102298	0.00102298
0.00537406	0.00157188	0.00157188
0.00569543	0.00137343	0.00137343
0.00553986	0.001234	0.001234
0.00560329	0.00153734	0.00153734
0.00516379	0.00132079	0.00132079
0.00523385	0.00119688	0.00119688
0.00569394	0.00138762	0.00138762
0.00545783	0.00113603	0.00113603
0.0054887	0.00116722	0.00116722
0.00573783	0.00120639	0.00120639
0.00563838	0.00112244	0.00112244
0.00541734	0.00143104	0.00143104
0.00550192	0.00107662	0.00107662
0.00561265	0.00117612	0.00117612
0.00573711	0.00145558	0.00145558
0.00529088	0.00122763	0.00122763
0.00547284	0.00130349	0.00130349
0.00525807	0.00124068	0.00124068
0.00521568	0.00158234	0.00158234
0.00559584	0.00139806	0.00139806
0.00562152	0.00159955	0.00159955
0.0053826	0.00135935	0.00135935
0.00539041	0.00137295	0.00137295
0.00569541	0.00131809	0.00131809
0.00559586	0.00136728	0.00136728
0.00541003	0.00138479	0.00138479
0.00567161	0.00127198	0.00127198
0.00595451	0.00126523	0.00126523
0.00563174	0.00129078	0.00129078
0.00570812	0.00123434	0.00123434
0.00556062	0.00112282	0.00112282
0.00536235	0.00135706	0.00135706
0.00539295	0.00129332	0.00129332
0.00586294	0.00115717	0.00115717
0.00530098	0.00133481	0.00133481
0.00541811	0.00127557	0.00127557
0.00537252	0.00103867	0.00103867
0.00547675	0.00118896	0.00118896
0.00538801	0.00139115	0.00139115
0.00526518	0.00111509	0.00111509
0.00541999	0.00124653	0.00124653
0.0055574	0.00135201	0.00135201
0.00571694	0.00144336	0.00144336
0.0057565	0.00144243	0.00144243
0.00585582	0.00135456	0.00135456
0.00554656	0.00142141	0.00142141
0.00545672	0.00136303	0.00136303
0.00543772	0.0012479	0.0012479
0.00552236	0.00154553	0.00154553
0.00559595	0.00149348	0.00149348
0.00545999	0.00135563	0.00135563
0.00539101	0.00146424	0.00146424
0.00582761	0.0014698	0.0014698
0.00534911	0.00138606	0.00138606
0.00576412	0.00141095	0.00141095
0.00562361	0.00159576	0.00159576
0.00565433	0.00111973	0.00111973
0.00532818	0.00124512	0.00124512
0.00544224	0.00135351	0.00135351
0.00531869	0.00156423	0.00156423
0.00558212	0.00116475	0.00116475
0.00483391	0.00104902	0.00104902
0.00555624	0.00137554	0.00137554
0.00500194	0.00121386	0.00121386
0.00541985	0.00148785	0.00148785
0.00511561	0.00130761	0.00130761
0.00579219	0.00131979	0.00131979
0.00548776	0.00139566	0.00139566
0.00553449	0.00154985	0.00154985
0.00541154	0.00105967	0.00105967
0.0057031	0.00122088	0.00122088
0.00532259	0.00128997	0.00128997
0.00513536	0.00137213	0.00137213
0.00568709	0.00112523	0.00112523
0.00515908	0.00121801	0.00121801
0.00504422	0.00122626	0.00122626
0.00577348	0.00130575	0.00130575
0.00539217	0.00142995	0.00142995
0.00582295	0.00126841	0.00126841
0.00524937	0.00114363	0.00114363
0.00550408	0.00116109	0.00116109
0.00547997	0.0013125	0.0013125
0.00553917	0.0011946	0.0011946
0.00519458	0.00124137	0.00124137
0.00573562	0.00126215	0.00126215
0.00551481	0.00129331	0.00129331
0.00541914	0.00133915	0.00133915
0.00558315	0.00134758	0.00134758
0.00564463	0.00106921	0.00106921
0.00577785	0.00126344	0.00126344
0.00534442	0.00160125	0.00160125
0.00558825	0.00106553	0.00106553
0.00568814	0.00135398	0.00135398
0.00545136	0.00118957	0.00118957
0.00558461	0.00133093	0.00133093
0.00523051	0.00136026	0.00136026
0.0052592	0.00132652	0.00132652
0.00544818	0.00140624	0.00140624
0.0057082	0.00131888	0.00131888
0.00559446	0.00135685	0.00135685
0.0054053	0.00137971	0.00137971
0.00549882	0.0014194	0.0014194
0.005843	0.0013243	0.0013243
0.00554912	0.00125455	0.00125455
0.00524387	0.00123909	0.00123909
0.00558602	0.00144321	0.00144321
0.00551055	0.00125733	0.00125733
0.00594345	0.00114455	0.00114455
0.00544864	0.00145461	0.00145461
0.00564481	0.00165978	0.00165978
0.00527354	0.00118575	0.00118575
0.00585687	0.00140616	0.00140616
0.00532656	0.00131126	0.00131126
0.0055277	0.00135573	0.00135573
0.00552331	0.00109036	0.00109036
0.00558599	0.00137407	0.00137407
0.00562841	0.0011905	0.0011905
0.00576893	0.0013217	0.0013217
0.00517644	0.00113696	0.00113696
0.00557846	0.00105696	0.00105696
0.00561778	0.00119921	0.00119921
0.00572604	0.00126804	0.00126804
0.00543444	0.0011409	0.0011409
0.00570538	0.00111126	0.00111126
0.00540334	0.00132483	0.00132483
0.00517149	0.00133662	0.00133662
0.00557154	0.00128707	0.00128707
0.0055899	0.00141016	0.00141016
0.00550025	0.00173172	0.00173172
0.00552606	0.0013156	0.0013156
0.00542362	0.00136983	0.00136983
0.00545681	0.00124183	0.00124183
0.00516398	0.00146268	0.00146268
0.00555305	0.00128594	0.00128594
0.00518724	0.00129319	0.00129319
0.00539285	0.00117908	0.00117908
0.00514659	0.00121539	0.00121539
0.00533219	0.00120324	0.00120324
0.00539	0.00132554	0.00132554
0.0056802	0.00110867	0.00110867
0.00566374	0.00139407	0.00139407
0.00576993	0.00143853	0.00143853
0.0054702	0.0011931	0.0011931
0.0056739	0.00145769	0.00145769
0.00548055	0.0012414	0.0012414
0.00566712	0.00115114	0.00115114
0.00582806	0.0010857	0.0010857
0.00551183	0.00146038	0.00146038
0.00549726	0.00112404	0.00112404
0.00563178	0.0014502	0.0014502
0.0052441	0.0015434	0.0015434
0.00547468	0.00102117	0.00102117
0.00544015	0.00127774	0.00127774
0.00559293	0.00155482	0.00155482
0.00513536	0.00110033	0.00110033
0.00482163	0.00124353	0.00124353
0.00545264	0.00133107	0.00133107
0.00559748	0.00117942	0.00117942
0.0056386	0.0012717	0.0012717
0.00546289	0.00108137	0.00108137
0.00530739	0.00115868	0.00115868
0.00554415	0.00142851	0.00142851
0.00564014	0.00121812	0.00121812
0.00577877	0.00111455	0.00111455
0.00533594	0.0012985	0.0012985
0.00512453	0.00123648	0.00123648
0.00550267	0.00120948	0.00120948
0.0052092	0.00131418	0.00131418
0.00548445	0.0014106	0.0014106
0.0054953	0.00108635	0.00108635
0.00551066	0.00110507	0.00110507
0.00566771	0.00141811	0.00141811
0.0056705	0.00120813	0.00120813
0.00568064	0.00133025	0.00133025
0.00537348	0.00128359	0.00128359
0.00560468	0.000941865	0.000941865
0.0053429	0.0013632	0.0013632
0.00537532	0.00137576	0.00137576
0.00557684	0.00113102	0.00113102
0.00523424	0.00107693	0.00107693
0.0051884	0.00140721	0.00140721
0.0054934	0.00108313	0.00108313
0.00581089	0.00124375	0.00124375
0.00584868	0.00115404	0.00115404
0.0056886	0.00103489	0.00103489
0.00572343	0.00165912	0.00165912
0.00553789	0.00127045	0.00127045
0.00547767	0.00148286	0.00148286
0.00597788	0.00109916	0.00109916
0.00538048	0.00133337	0.00133337
0.00528251	0.0010636	0.0010636
0.00457421	0.00132083	0.00132083
0.00517434	0.00114444	0.00114444
0.00539599	0.00119183	0.00119183
0.00546893	0.00120993	0.00120993
0.00492853	0.000876754	0.000876754
0.00577009	0.00125599	0.00125599
0.00538385	0.00154792	0.00154792
0.00605986	0.00101962	0.00101962
0.00632366	0.00125251	0.00125251
0.00568652	0.000861446	0.000861446

## Sheet: S1e
Birth lengths	Division lengths
1.206	3.417
1.273	2.68
1.206	2.948
1.273	2.881
1.34	2.546
1.608	3.216
1.474	3.015
1.407	3.015
1.608	2.747
1.407	2.68
1.273	3.015
1.474	2.68
1.675	2.613
1.876	2.948
1.608	2.747
1.407	3.015
1.541	2.747
1.407	2.814
1.206	2.546
1.474	3.015
1.541	3.417
1.273	2.613
1.407	2.814
1.34	2.68
1.541	2.948
1.809	2.814
1.809	3.216
1.474	3.149
1.474	3.216
1.675	3.283
1.943	3.216
1.608	2.948
1.675	3.618
1.943	3.283
1.742	3.35
2.01	3.216
1.608	3.618
1.675	3.819
1.809	4.087
2.144	3.819
1.809	3.417
1.876	3.082
2.01	3.417
2.077	3.015
1.675	3.149
1.809	3.35
1.742	2.881
1.809	3.216
1.407	3.149
1.675	2.747
1.608	3.082
1.675	3.35
1.675	3.35
1.675	3.082
1.34	3.015
1.742	2.948
1.742	2.948
1.474	2.747
1.608	2.814
1.541	3.417
1.407	3.283
1.34	2.613
1.541	3.149
1.742	2.948
1.608	2.948
1.742	2.747
1.809	3.082
1.474	2.814
1.273	3.082
1.608	3.082
1.541	2.747
1.809	4.02
1.474	3.216
1.541	3.819
1.675	3.283
1.943	3.685
2.211	3.283
2.01	3.149
2.01	3.149
1.608	3.283
1.474	3.015
1.608	3.216
1.675	3.216
1.474	3.35
1.474	3.082
1.407	3.015
1.675	3.484
1.608	3.015
1.742	3.216
1.608	3.283
1.474	2.881
1.34	3.149
1.541	3.015
1.608	3.149
1.608	2.948
1.608	3.149
1.541	2.948
1.474	3.417
1.608	2.881
1.541	2.948
1.675	3.082
1.675	3.216
1.742	3.35
1.474	3.015
1.541	3.082
1.474	2.881
1.675	2.747
1.541	2.948
1.675	3.015
1.742	3.283
1.742	3.216
1.541	3.216
1.474	3.35
1.474	3.216
1.474	3.551
1.809	3.149
1.675	3.551
1.742	3.149
1.608	3.082
1.742	3.149
1.809	3.35
1.876	3.283
1.742	3.484
1.608	2.948
1.474	3.35
1.809	3.417
1.809	3.149
1.541	3.149
1.809	3.082
1.876	3.417
1.742	2.814
1.809	3.685
1.742	2.881
1.809	2.814
1.943	4.02
1.608	3.015
1.541	3.216
1.541	3.685
2.01	3.484
1.876	3.752
1.876	3.752
1.608	3.953
1.675	3.417
1.541	3.35
2.211	4.087
2.01	3.082
2.077	3.082
1.474	2.881
1.541	3.149
1.474	3.082
1.876	3.484
1.608	3.149
1.608	3.752
1.675	3.216
1.742	3.149
2.077	3.417
1.742	3.015
1.675	3.015
1.608	2.948
1.608	2.948
1.541	3.216
1.474	2.881
1.474	2.881
1.809	3.216
1.675	3.216
1.541	3.216
1.541	3.082
1.675	3.551
1.608	3.216
1.742	3.216
1.541	3.216
1.675	3.35
1.608	3.618
1.474	3.015
1.407	2.881
1.608	3.417
1.809	3.819
1.742	2.881
1.943	3.551
1.809	3.149
1.943	3.082
1.474	2.948
1.474	2.948
1.541	3.35
1.943	3.015
1.608	3.484
1.742	4.154
1.742	3.618
1.876	3.283
1.809	3.015
1.876	3.752
1.742	3.417
1.943	3.35
1.876	2.747
1.943	3.551
1.809	3.283
1.809	3.283
1.541	3.35
1.541	3.082
1.876	4.02
1.943	3.015
1.675	3.015
1.541	2.814
1.541	3.015
1.608	4.422
1.608	3.35
1.541	3.015
1.474	2.814
1.34	2.948
1.474	3.149
1.541	3.283
1.541	3.886
1.474	3.149
1.474	2.68
1.742	3.082
1.541	2.881
1.675	3.216
1.742	3.082
1.474	2.479
1.541	2.747
1.541	3.35
1.608	2.613
1.541	2.948
1.407	3.35
1.742	3.618
1.675	3.015
1.541	3.35
1.809	3.149
1.608	2.747
1.608	3.149
1.742	3.417
2.077	3.551
1.876	3.283
2.01	3.618
1.608	3.283
1.876	3.216
1.809	3.484
1.675	2.881
1.742	3.216
1.608	2.948
1.943	3.015
1.675	3.35
1.474	2.881
1.675	2.747
1.876	3.283
1.541	2.881
1.608	3.082
1.474	2.613
1.34	2.412
1.608	3.015
1.474	2.814
1.541	3.015
1.541	2.747
1.675	3.819
1.675	3.149
1.474	2.814
2.01	3.149
1.943	3.283
1.407	2.747
1.541	3.015
1.541	2.881
1.474	3.082
1.407	3.417
1.742	2.948
1.474	2.613
1.34	3.015
1.474	3.149
1.407	3.685
1.474	2.747
1.608	2.881
1.273	3.015
1.742	2.814
2.01	3.015
1.541	3.283
1.34	2.948
1.541	3.082
1.608	3.149
1.608	2.948
1.474	3.216
1.541	3.149
1.474	2.881
1.608	3.015
1.742	3.149
1.742	3.618
1.608	3.015
1.809	3.551
1.407	3.082
1.474	2.948
1.541	3.082
1.541	2.747
1.407	2.881
1.34	3.082
1.541	2.881
1.608	3.082
1.608	3.283
1.675	2.881
1.541	2.881
1.608	3.015
1.474	2.948
1.474	2.814
1.474	3.752
1.541	2.814
1.675	3.216
1.809	3.216
1.742	3.015
1.742	3.35
1.407	2.948
1.474	3.819
1.742	3.082
1.608	2.814
1.474	2.546
1.943	3.685
1.876	3.216
1.608	3.149
1.608	2.68
2.077	3.551
1.809	3.082
1.675	3.283
1.541	3.149
1.675	2.814
1.608	2.814
1.34	2.881
1.34	3.283
1.608	3.082
1.541	2.881
1.608	2.881
1.407	2.881
1.541	2.814
1.943	3.149
1.742	3.149
1.474	2.881
1.34	2.814
1.474	2.546
1.407	2.881
1.474	3.015
1.608	3.149
1.407	2.948
1.273	2.881
1.273	2.546
1.34	3.149
1.608	2.948
1.608	3.484
1.474	3.015
1.407	3.149
1.273	2.747
1.809	3.149
1.809	3.082
1.608	2.881
1.474	3.283
1.809	2.948
1.541	3.082
1.474	3.283
1.809	3.35
1.675	3.149
1.675	3.082
1.541	2.948
1.273	2.747
1.742	3.685
1.608	3.082
1.206	2.814
1.541	3.417
1.474	2.948
1.675	2.814
1.876	3.216
1.608	3.283
1.608	3.149
1.608	2.948
1.742	3.283
1.675	3.082
1.675	2.948
1.541	2.546
1.608	3.216
1.474	2.613
1.608	2.948
1.474	2.747
1.474	2.747
1.742	3.216
1.541	2.881
1.675	2.948
1.608	3.015
1.541	3.082
1.675	2.814
1.34	2.881
1.742	2.948
1.474	3.417
1.608	3.015
1.474	2.814
1.608	2.814
1.876	3.149
1.675	3.015
1.809	3.283
1.541	2.814
1.474	2.881
1.34	3.015
1.608	3.35
1.541	2.881
1.407	3.283
1.474	3.752
1.608	3.618
1.876	2.814
1.876	3.618
1.809	3.149
1.34	2.68
1.206	3.149
1.608	2.68
1.608	3.149
1.407	2.881
1.407	3.015
1.34	2.948
1.407	2.613
1.608	2.948
1.407	2.881
1.34	2.68
1.474	2.613
1.541	2.68
1.407	2.747
1.474	2.814
1.608	3.752
1.541	2.881
1.809	3.685
1.943	3.35
1.943	3.283
1.608	2.814
1.206	3.417
1.474	3.551
1.407	3.283
1.474	3.551
1.876	3.417
1.675	3.149
1.742	3.484
1.608	3.417
1.608	3.283
1.474	3.35
1.541	2.68
1.675	2.881
1.407	2.613
1.474	2.948
1.876	3.819
1.34	2.948
1.206	2.613
1.608	2.814
1.541	2.948
1.541	2.881
1.608	2.68
1.407	3.082
1.474	3.216
1.474	3.283
1.809	2.948
1.541	2.613
1.474	3.551
1.675	2.68
1.943	2.948
1.943	3.618
1.407	2.948
1.34	3.015
1.809	3.015
1.943	3.149
1.608	2.814
1.608	3.35
1.541	2.814
1.407	3.015
1.407	3.283
1.675	3.082
1.608	2.948
1.608	2.747
1.541	2.881
1.675	2.814
1.943	3.484
2.144	3.953
2.479	3.752
1.541	3.216
1.34	2.948
1.608	3.618
2.01	3.216
2.077	3.149
1.876	3.149
1.809	3.015
1.675	2.814
1.608	3.216
1.675	3.35
1.608	3.216
1.407	3.685
1.474	3.149
1.608	3.082
1.809	4.02
1.608	3.35
1.608	3.618
1.675	3.015
1.742	3.216
1.742	3.752
1.407	3.216
1.541	3.283
1.876	3.283
1.876	3.484
1.608	3.015
1.608	2.881
1.943	3.216
1.608	2.814
1.608	2.948
1.742	3.35
1.541	3.015
1.742	3.953
1.608	3.484
2.01	3.417
2.077	3.551
1.809	2.881
1.608	3.015
1.809	2.948
1.876	3.149
1.876	3.216
1.608	3.149
1.474	3.149
1.474	3.082
1.34	2.814
1.675	3.082
1.541	2.881
1.474	2.948
1.608	2.881
1.608	2.747
1.407	2.747
1.407	2.68
1.407	3.283
1.407	2.948
1.742	2.881
1.608	3.149
1.675	3.015
1.675	2.814
1.876	3.015
1.675	3.216
1.809	3.417
1.943	3.551
1.608	2.948
1.541	3.283
1.608	2.747
1.474	3.082
1.541	3.082
1.608	3.149
1.675	2.747
1.407	2.68
1.675	3.082
1.541	3.551
1.474	3.216
1.273	3.685
1.742	2.747
1.608	3.685
1.675	3.484
1.943	3.216
1.742	3.417
1.943	3.618
1.876	3.551
1.675	2.881
1.742	3.082
1.742	3.35
1.742	3.015
1.541	3.015
1.407	3.082
1.474	3.149
1.541	3.618
1.809	3.149
1.876	3.35
1.407	3.082
1.675	2.948
1.608	3.283
1.608	2.814
1.474	2.814
1.34	3.283
1.474	3.618
1.34	2.747
1.474	3.149
1.742	3.149
1.876	3.484
1.675	2.881
1.474	3.015
1.675	3.082
1.742	3.216
1.608	3.216
1.675	3.886
1.541	2.881
1.608	3.015
1.675	3.484
1.675	2.948
1.474	2.948
1.608	2.814
1.876	3.216
1.541	3.149
1.407	3.417
1.809	2.948
1.541	3.35
2.278	3.082
1.675	3.417
1.608	3.283
1.876	3.484
1.943	3.35
1.675	3.149
1.742	2.948
1.742	3.015
1.608	3.082
1.541	3.752
1.675	2.948
1.809	3.752
1.943	3.685
2.077	3.551
1.876	3.685
1.809	3.484
1.943	3.618
1.742	3.417
1.876	3.149
1.943	3.551
1.407	3.417
1.608	3.283
1.809	3.149
1.608	3.551
1.675	3.551
1.541	2.814
1.541	3.618
1.541	3.082
1.608	3.283
1.809	3.484
1.876	3.216
1.675	3.283
1.742	3.618
1.474	3.082
1.541	2.948
1.742	3.216
1.474	3.082
1.541	3.082
1.742	3.35
1.809	3.082
1.608	3.283
1.608	3.149
1.809	3.216
1.541	2.948
1.541	3.618
1.675	2.948
1.876	3.35
1.809	3.618
1.608	3.015
1.876	3.283
1.675	3.283
1.675	3.283
1.608	3.216
1.809	3.484
1.675	3.015
1.541	2.814
1.541	2.881
1.34	3.551
1.474	3.216
1.675	2.881
1.675	3.149
1.943	3.819
1.675	2.881
1.675	3.149
1.943	3.149
1.742	3.149
1.608	4.087
1.742	3.551
1.608	3.283
1.608	3.082
1.608	2.948
1.34	3.015
2.077	3.216
1.608	4.355
1.541	3.149
1.608	3.015
1.407	2.814
1.608	2.814
1.407	3.082
1.474	3.082
2.211	3.819
1.474	2.814
1.608	4.154
1.541	2.881
1.407	2.747
1.541	2.881
1.608	3.216
1.541	3.082
1.541	3.35
1.742	3.015
1.407	3.484
1.541	3.35
1.608	2.948
1.742	2.881
1.876	3.618
1.608	3.149
1.541	3.283
1.407	3.149
1.541	2.68
1.742	3.752
1.675	3.149
1.608	3.417
1.675	3.149
1.608	3.35
1.608	3.484
1.809	3.283
1.742	3.283
1.742	3.015
1.742	3.417
1.608	3.082
1.675	3.417
1.742	3.216
1.675	3.484
1.608	3.015
1.943	3.685
1.943	3.35
1.809	3.618
1.876	3.283
1.608	2.881
1.742	3.417
1.742	2.948
1.608	2.948
1.876	3.149
1.541	2.948
1.608	3.082
1.541	3.417
1.474	3.551
1.675	3.149
1.675	3.216
1.675	3.283
1.608	3.015
1.809	3.417
1.541	3.015
1.407	2.747
1.474	2.747
1.675	3.484
1.675	3.283
1.541	2.814
1.675	3.082
1.474	2.948
1.34	3.082
1.474	2.948
1.407	2.948
1.675	3.149
1.809	3.283
1.675	3.216
1.742	3.618
1.742	3.216
1.34	2.747
1.809	2.814
1.809	3.283
1.742	3.082
1.608	3.015
1.273	2.613
1.407	2.948
1.407	3.283
1.34	3.082
1.474	3.015
1.541	3.149
1.407	3.484
1.206	3.149
1.608	3.618
1.608	3.015
1.34	3.082
1.742	2.881
1.541	3.216
1.943	3.618
1.675	3.082
1.742	3.149
1.809	3.35
1.809	3.283
1.407	3.35
1.541	2.948
1.675	3.216
1.809	3.283
1.541	3.283
1.541	2.881
1.407	2.814
1.608	3.283
1.608	3.283
1.675	3.216
1.675	3.015
1.273	2.479
1.541	3.015
1.541	2.814
1.474	2.814
1.541	2.747
1.273	3.417
1.608	3.082
1.608	2.747
1.742	2.948
1.541	2.948
1.541	3.015
1.541	2.881
1.407	3.082
1.407	3.417
1.474	3.149
1.675	2.948
1.474	3.35
1.809	4.489
1.407	2.814
1.809	3.484
1.742	2.881
1.876	3.551
1.474	3.082
1.608	2.881
1.742	3.216
1.675	2.948
1.541	3.015
1.608	3.015
1.474	2.68
1.675	3.149
1.608	2.948
1.541	2.881
1.541	3.953
1.407	2.948
1.541	3.216
1.608	3.283
1.541	3.618
1.943	3.216
1.943	3.216
1.809	3.216
1.876	3.082
1.675	3.082
1.675	3.417
1.675	3.082
1.541	2.814
1.608	3.216
1.675	3.216
1.742	3.283
1.742	3.886
1.608	3.551
1.809	3.752
1.608	3.082
1.474	3.149
1.675	3.015
1.876	3.484
1.876	3.35
1.541	3.015
1.474	3.484
1.541	3.216
1.407	3.149
1.809	2.881
1.34	2.345
1.206	3.752
1.541	2.881
1.876	3.35
2.01	3.149
1.541	3.149
1.407	2.948
1.608	2.881
1.675	3.484
1.474	2.68
1.407	3.953
2.01	2.948
1.675	2.814
1.876	3.283
1.541	2.814
1.608	2.948
1.407	3.886
1.474	3.015
1.742	3.216
1.742	3.082
1.474	3.35
1.34	3.015
1.541	3.216
1.541	3.015
1.742	3.283
1.675	3.149
1.474	3.35
1.541	3.082
1.742	3.015
1.809	3.216
1.34	2.546
1.608	2.814
1.474	3.283
1.541	3.149
1.273	3.015
1.273	3.015
1.608	3.149
2.01	3.484
2.144	3.082
1.943	2.814
1.541	3.551
1.608	3.015
1.541	2.948
1.474	3.015
1.474	4.221
1.675	3.082
1.541	3.149
1.608	3.082
1.34	3.417
1.675	3.283
1.809	3.216
1.541	2.68
1.742	3.082
1.675	2.747
1.742	3.015
1.541	2.747
1.608	4.154
2.01	3.015
2.077	3.685
2.077	3.953
1.809	2.881
1.541	2.948
1.407	2.948
1.541	3.417
1.407	3.484
1.474	2.948
1.608	3.35
1.608	2.881
1.541	2.814
1.474	2.948
1.608	3.953
1.541	2.881
1.541	4.154
2.01	2.747
2.144	3.417
2.211	3.082
1.742	2.747
1.407	2.546
1.608	2.747
1.608	3.149
1.809	3.417
2.01	4.221
1.675	2.881
1.608	3.216
1.742	3.216
1.541	3.082
1.474	2.948
1.474	3.216
1.809	3.618
1.608	3.551
1.608	3.216
1.943	3.216
1.675	3.484
1.809	3.819
1.675	3.149
1.675	3.551
1.541	3.283
1.474	3.082
1.407	3.283
1.876	3.149
2.077	4.288
1.675	3.149
2.345	3.484
1.541	3.015
1.474	3.417
1.474	3.35
1.541	3.082
1.541	3.283
1.742	3.283
1.742	3.015
1.742	2.948
1.876	3.484
1.608	3.149
1.742	3.417
1.474	3.082
1.675	3.015
1.809	3.216
1.742	3.015
1.876	3.149
1.675	3.216
1.407	2.814
1.675	2.948
1.675	3.216
1.474	3.082
1.273	3.015
1.541	3.015
1.407	3.417
1.541	2.881
1.809	3.082
1.474	3.886
1.34	3.417
1.474	3.149
1.809	2.948
1.675	2.747
1.608	2.948
1.675	3.551
1.742	3.417
1.608	3.283
1.34	3.283
1.474	3.551
1.474	3.015
1.742	3.149
1.608	3.216
1.407	3.149
1.474	2.747
1.675	3.082
1.541	2.747
1.273	3.015
1.608	2.68
1.608	3.417
1.541	3.216
1.139	2.948
1.474	3.015
1.541	2.881
1.608	3.149
1.809	3.082
1.943	3.283
1.541	3.082
1.675	3.819
1.675	3.216
1.742	3.082
1.742	2.881
1.474	2.613
1.474	3.283
1.407	3.082
1.273	3.082
1.675	3.35
1.474	3.015
1.608	3.015
1.675	3.082
1.876	3.082
2.144	3.149
2.278	3.35
1.541	3.082
1.608	3.082
1.541	3.484
1.474	3.283
1.809	3.216
1.541	2.613
1.541	2.814
1.675	2.747
1.675	2.814
1.541	3.819
1.474	3.35
1.474	3.149
1.407	3.082
1.34	2.747
1.876	3.283
1.675	3.417
1.407	3.685
1.541	3.149
1.809	3.417
1.742	3.149
2.077	3.082
1.809	3.752
1.943	3.886
1.876	3.35
1.742	3.484
1.742	3.082
1.809	3.216
1.943	3.283
1.742	3.082
1.608	3.417
1.809	3.35
1.742	3.015
1.675	3.082
1.943	3.685
1.541	3.551
1.474	2.881
1.675	3.752
1.675	3.216
1.541	2.747
1.809	2.948
1.809	2.948
1.541	2.814
1.675	2.881
1.34	3.149
1.474	2.948
1.742	2.814
1.407	3.216
1.608	2.613
1.407	2.814
1.34	2.881
1.541	2.881
1.541	2.814
1.742	3.015
1.742	3.551
1.608	3.216
1.742	3.484
1.742	3.082
1.742	3.082
2.01	3.35
1.608	3.417
1.809	3.149
1.541	2.948
1.876	2.814
1.273	3.082
1.541	2.881
1.407	3.35
1.675	3.149
1.608	3.082
1.675	3.015
1.474	2.814
1.608	3.149
1.675	2.948
1.608	2.814
1.407	2.948
1.407	2.68
1.541	3.216
1.407	3.283
1.541	2.881
1.675	3.082
1.876	3.216
1.407	3.484
1.675	2.881
1.675	3.216
1.876	3.283
1.742	3.685
1.943	3.484
1.407	3.35
1.541	3.685
1.943	3.283
1.943	3.417
1.675	2.948
1.608	3.484
1.608	3.082
1.541	4.288
1.541	4.087
1.675	2.881
1.876	2.881
1.541	3.216
1.34	2.881
1.809	3.484
2.01	2.881
1.675	3.484
1.608	2.948
1.407	3.216
1.407	2.747
1.541	3.149
1.407	3.484
1.675	3.082
1.876	3.484
1.809	2.881
1.742	3.886
2.144	4.02
1.809	4.288
1.608	3.216
1.809	3.752
1.742	2.814
1.876	3.35
1.809	3.216
2.211	3.417
1.943	3.283
1.675	2.948
1.943	3.618
2.077	3.618
1.407	2.948
1.474	3.417
1.675	3.015
1.809	3.082
1.541	3.216
1.541	3.216
1.675	3.484
1.608	3.082
1.541	3.417
1.943	3.216
1.34	3.618
1.407	3.417
1.474	3.149
2.01	3.551
2.01	3.149
1.943	2.948
2.144	3.484
1.474	3.283
1.541	3.082
1.34	2.948
1.809	3.149
1.675	3.484
1.809	2.747
1.541	2.881
1.608	3.149
1.608	3.082
1.407	3.015
1.407	2.814
1.407	3.082
1.474	3.551
1.608	3.417
1.541	3.417
1.608	3.283
1.876	3.149
1.742	3.35
1.742	3.551
1.541	3.618
1.608	3.417
1.675	3.216
1.675	3.283
2.144	3.484
1.541	2.881
1.675	3.953
1.608	3.149
1.407	3.551
1.608	3.283
1.809	3.149
1.675	3.149
1.541	3.015
1.742	3.082
1.809	3.35
1.675	3.484
1.608	3.551
1.876	3.953
1.675	3.618
1.474	3.953
2.077	3.819
1.943	3.953
2.144	3.685
1.608	3.082
1.943	3.35
1.474	3.082
1.474	3.149
1.608	3.149
1.742	3.082
1.742	3.484
2.077	3.551
1.809	3.752
1.809	3.216
1.876	3.082
1.876	3.484
1.943	3.484
1.943	4.02
1.876	3.685
1.742	3.216
1.742	3.015
1.34	3.149
1.675	3.551
1.474	3.618
1.474	2.881
1.809	3.417
1.474	2.948
1.541	3.149
1.742	3.685
1.809	3.015
2.077	3.216
1.608	2.814
1.608	3.015
1.541	2.948
1.474	3.082
1.608	3.417
1.608	3.149
1.742	3.149
1.675	3.149
1.608	3.149
1.608	3.015
1.675	3.35
1.608	3.283
1.474	3.283
1.541	3.082
1.675	3.283
1.742	3.015
1.742	2.881
1.541	3.283
1.541	3.082
1.474	3.015
1.742	3.082
1.541	3.35
1.608	3.015
1.407	3.082
1.474	2.948
1.608	3.886
1.474	3.082
1.34	2.747
1.541	2.948
1.541	3.216
1.608	3.216
1.474	3.283
1.541	3.35
1.675	3.082
1.474	2.814
1.34	2.546
1.742	3.082
1.608	3.082
1.474	2.948
1.608	2.68
1.474	3.216
1.139	2.613
1.474	3.216
2.077	3.618
1.474	3.082
1.206	3.216
1.675	3.35
1.809	4.154
1.943	3.35
2.211	3.35
1.675	3.015
2.613	3.819
1.742	3.551
2.077	3.283
1.675	3.015
1.608	3.015
1.809	3.618
1.809	3.484
1.608	3.216
1.608	3.082
1.742	3.149
1.541	2.948
1.809	3.149
1.34	2.747
1.943	3.283
1.675	2.881
1.675	3.015
1.541	2.68
1.474	2.747
1.407	2.546
1.407	2.814
1.541	2.747
1.675	3.953
1.34	3.149
1.474	3.149
1.541	2.881
1.273	2.881
1.407	3.082
1.34	2.881
2.077	3.283
2.01	3.015
1.608	2.747
1.675	2.881
1.608	2.881
1.474	3.752
1.407	3.015
1.541	4.087
1.608	2.948
2.211	3.35
1.809	3.618
1.742	3.551
2.01	3.752
1.943	3.685
1.943	3.283
1.943	3.484
1.809	3.484
1.943	3.216
1.876	2.68
1.943	3.752
2.278	3.484
2.01	3.283
2.077	3.216
1.742	3.35
1.809	2.948
1.541	3.484
1.876	2.948
2.01	3.685
2.01	3.484
1.809	3.886
2.077	3.618
2.01	3.484
1.876	2.948
2.01	3.149
1.675	3.618
1.742	3.417
1.876	3.149
1.876	2.881
1.742	3.417
1.742	3.484
1.876	3.484
2.01	3.35
1.608	2.948
1.809	3.283
1.608	3.35
1.608	3.283
1.742	2.613
1.742	3.015
1.541	3.082
1.675	3.082
1.809	3.417
1.474	2.881
1.541	3.484
1.608	3.015
1.34	3.216
1.608	3.015
1.273	2.814
1.474	3.283
1.608	3.082
1.608	2.881
1.809	2.814
1.541	3.082
1.809	3.551
1.474	3.082
1.742	2.948
1.608	3.417
1.541	3.015
1.876	3.752
1.541	2.948
1.742	3.417
1.474	3.484
1.541	3.283
1.742	3.484
1.742	3.149
2.01	3.618
1.876	3.216
1.809	2.948
1.809	3.417
1.809	3.484
1.608	3.283
1.407	3.082
1.608	3.35
1.809	2.881
1.608	2.747
1.608	3.484
1.675	3.283
1.675	3.015
1.742	3.283
1.809	3.149
1.608	3.283
1.675	3.819
1.742	3.484
1.34	3.015
2.144	3.551
1.742	3.685
1.876	3.551
1.541	3.082
1.608	2.948
1.809	3.216
1.943	3.216
1.675	3.618
1.541	3.015
1.541	3.082
1.608	2.814
1.608	2.881
1.742	3.082
1.742	2.613
1.876	3.015
1.273	3.149
1.541	3.082
1.541	3.417
1.608	3.082
1.541	2.948
1.608	2.881
1.675	3.015
1.541	3.015
1.474	3.082
1.608	3.953
1.608	3.752
1.675	2.881
1.809	2.881
2.01	3.35
2.01	3.551
1.541	2.68
2.144	3.752
1.943	3.015
1.407	2.814
1.943	3.216
1.541	2.881
1.943	2.747
1.608	4.221
1.541	3.417
1.675	3.417
1.675	3.35
1.541	3.618
1.876	3.149
1.809	3.283
1.608	3.082
1.943	3.484
1.876	4.355
2.144	3.283
2.211	3.149
1.273	3.283
1.34	2.68
1.943	3.35
1.876	3.283
1.809	2.948
1.541	3.015
2.412	3.216
2.077	3.685
1.675	3.216
1.608	3.685
2.077	3.618
1.876	3.484
1.876	3.551
2.345	3.484
2.077	3.484
1.541	3.618
1.675	3.216
2.077	3.752
2.077	3.283
2.077	3.216
1.474	3.752
1.742	3.149
1.809	3.35
1.608	3.082
1.541	3.082
2.077	3.216
1.608	2.814
1.407	3.283
1.809	3.35
1.541	2.948
1.675	3.417
1.675	3.35
1.675	3.149
1.608	3.819
1.876	3.953
1.675	3.216
1.608	2.747
1.876	3.283
1.608	3.35
1.541	3.015
1.943	3.551
1.34	3.149
1.742	3.216
1.876	3.216
1.608	3.35
1.675	3.551
1.608	3.216
1.675	3.417
1.474	3.484
1.608	3.35
1.809	3.35
1.675	3.015
1.809	3.082
1.742	3.082
1.675	3.484
1.608	4.087
2.211	3.417
2.144	3.417
1.675	3.417
1.876	3.551
1.943	3.283
1.809	3.417
1.675	3.216
1.675	3.283
1.876	3.484
1.943	3.752
1.876	3.417
1.541	2.948
1.742	3.886
1.809	3.484
1.407	2.747
1.541	3.484
1.474	2.814
1.876	3.417
1.541	3.082
1.742	3.149
1.608	3.484
1.876	3.484
1.876	3.551
1.943	3.685
1.809	4.288
1.742	3.216
1.608	3.015
2.278	3.685
2.077	3.015
1.809	3.216
1.541	3.216
1.474	2.948
1.474	3.283
1.608	4.087
1.407	2.814
1.742	3.082
1.675	3.082
1.541	2.814
1.675	2.747
1.34	2.881
1.541	2.881
2.01	2.948
1.541	3.015
1.474	2.948
1.474	2.948
1.608	3.082
1.474	3.015
1.608	2.68
1.608	2.881
1.474	3.082
1.541	3.149
1.608	2.814
2.01	2.881
2.144	3.283
1.407	2.948
1.407	2.881
1.809	3.149
1.474	3.149
1.742	2.948
1.742	3.015
1.608	2.948
1.675	3.216
1.474	3.216
1.541	3.015
1.541	2.948
1.675	3.216
1.675	2.613
1.541	3.283
1.407	3.618
1.742	3.216
1.675	3.283
1.474	3.35
1.608	3.283
1.541	3.082
1.809	3.417
1.474	2.881
1.742	2.613
1.675	3.082
1.541	3.082
1.474	3.082
1.675	3.015
1.675	2.68
1.541	3.283
1.474	3.35
1.34	2.814
1.608	3.618
1.742	3.082
1.742	3.015
1.608	3.149
1.474	3.35
1.474	3.551
1.608	2.68
1.742	3.015
1.474	2.948
1.608	3.149
1.474	3.149
1.541	3.35
1.742	3.015
1.742	3.35
1.541	3.35
1.407	2.747
1.809	3.082
1.608	2.68
1.608	3.484
1.675	2.948
1.943	3.216
1.809	3.417
1.876	3.283
1.541	3.149
1.675	4.221
1.541	2.747
2.01	2.948
1.541	2.948
1.474	3.082
1.541	2.881
1.608	3.015
1.541	2.68
1.34	2.613
1.474	3.216
1.608	3.015
1.742	3.149
1.742	3.082
1.608	3.015
1.675	3.35
1.541	3.149
1.608	2.948
1.742	3.685
1.809	2.881
2.01	3.417
1.675	3.283
1.407	3.149
1.541	3.015
1.742	3.082
1.541	3.216
1.474	2.948
1.608	3.752
1.809	3.283
1.876	3.149
1.876	3.082
2.01	3.082
1.742	3.216
1.407	2.881
1.541	3.015
1.541	3.283
1.943	3.149
1.608	3.216
1.541	2.747
1.742	3.216
1.541	3.149
1.608	3.618
1.474	3.618
1.608	3.015
1.474	3.551
1.876	3.35
1.876	3.551
1.474	3.216
1.742	2.881
1.675	3.149
1.608	3.618
1.541	3.283
1.809	3.417
1.943	4.087
1.809	3.149
1.809	3.417
1.742	3.082
1.675	3.015
1.742	2.948
1.608	3.417
1.474	3.149
1.541	2.68
1.742	4.288
1.742	3.752
1.608	2.948
1.541	2.948
1.943	3.283
1.876	2.814
1.474	3.149
1.407	3.082
2.345	3.484
1.675	3.082
1.809	3.283
1.742	3.283
1.809	2.948
1.407	2.948
1.742	3.216
1.742	3.082
1.541	3.484
1.541	3.35
1.474	2.948
1.474	3.819
1.809	3.082
2.01	3.685
1.876	3.149
1.608	3.082
1.608	3.551
1.876	3.551
1.675	3.752
2.01	3.551
2.144	3.819
1.407	2.814
1.876	3.484
1.876	3.484
2.01	3.417
1.876	3.685
1.809	3.417
1.742	3.283
1.34	3.819
1.541	3.484
1.742	3.484
1.608	3.484
1.407	2.948
1.675	2.881
1.943	3.685
1.608	2.68
1.407	2.881
1.608	2.881
1.943	3.149
1.943	3.417
1.675	3.484
1.608	3.283
1.474	3.551
1.273	2.68
1.541	3.149
1.407	2.814
1.273	2.881
1.809	3.35
1.809	2.881
1.742	2.948
1.809	3.35
1.675	3.216
1.608	3.216
1.608	3.35
1.608	3.417
1.675	3.082
1.675	3.216
1.474	2.747
1.474	4.221
1.608	3.149
1.608	2.881
1.474	3.35
1.809	3.216
1.608	3.35
1.809	3.484
1.742	3.216
1.943	3.886
1.809	3.149
2.01	2.948
1.675	3.484
1.608	3.417
1.608	3.35
1.742	3.216
1.742	3.417
1.608	3.149
1.541	3.082
1.809	3.417
1.675	3.35
1.876	3.283
1.474	2.948
1.675	2.747
1.742	3.819
1.742	3.149
1.675	3.685
1.474	2.747
1.541	2.747
1.675	3.35
1.809	3.216
1.206	3.551
1.407	3.082
1.809	3.484
2.01	3.35
1.876	3.149
1.809	2.948
1.407	3.216
1.474	3.35
1.675	3.216
1.407	3.082
1.474	3.015
1.608	2.613
1.675	2.948
1.541	2.881
1.541	2.881
1.474	3.149
1.474	2.546
1.608	2.881
1.474	3.417
1.675	2.747
1.474	2.747
1.474	2.479
1.34	3.015
1.675	2.881
1.541	2.814
1.139	3.216
1.34	2.747
1.407	2.546
1.474	3.015
1.407	2.747
1.34	3.015
1.541	3.082
1.541	2.68
1.809	3.149
1.474	2.613
1.407	2.747
1.742	3.551
1.809	3.015
1.742	3.149
1.742	3.484
1.809	3.484
1.943	3.216
1.608	2.948
1.675	3.551
1.876	3.819
1.34	3.015
1.407	3.082
1.541	3.283
1.742	3.752
1.541	3.35
1.474	3.283
1.541	3.149
1.608	2.948
1.541	2.948
1.541	2.948
1.608	3.216
1.407	2.747
1.474	3.082
1.541	2.613
1.34	2.814
1.675	3.082
1.34	2.814
1.675	2.948
1.34	3.283
1.474	3.283
1.608	3.819
1.407	3.819
1.34	2.747
1.809	3.015
1.675	3.283
1.541	2.881
1.608	3.082
1.809	3.216
1.943	3.216
1.608	2.68
1.407	2.613
1.675	3.216
1.541	3.082
1.675	2.948
1.943	3.752
1.608	2.881
1.876	3.283
1.943	3.35
1.675	3.216
1.675	4.288
1.474	2.881
1.407	2.948
1.541	2.68
1.407	2.747
1.742	3.015
1.742	2.948
1.742	3.484
1.675	3.015
1.742	2.948
1.608	3.35
1.608	2.948
1.675	3.484
1.675	2.881
1.541	3.149
1.809	2.948
1.541	2.747
1.541	3.149
1.675	3.283
1.608	3.082
1.608	2.881
1.474	3.886
1.675	2.613
1.675	2.814
1.407	2.814
1.407	3.082
1.675	3.685
1.407	2.814
1.273	3.082
1.34	2.814
1.407	3.149
1.541	3.216
1.474	3.149
1.608	2.881
1.541	3.216
1.742	3.149
1.541	2.814
1.675	3.216
1.541	2.881
1.608	2.881
1.675	3.216
1.407	3.551
1.608	3.417
1.742	3.484
1.608	3.149
1.876	3.618
1.742	3.149
1.474	3.283
1.608	3.015
1.876	3.149
1.943	3.551
1.675	3.283
1.541	2.948
1.742	3.283
1.608	3.082
1.675	3.417
1.474	3.082
1.541	3.283
1.675	3.015
1.809	3.752
1.742	3.417
1.541	3.216
1.675	3.417
1.474	3.618
1.742	3.283
1.474	2.747
1.675	3.082
1.608	2.814
1.541	2.881
2.144	3.618
2.077	3.35
1.809	3.35
1.541	3.685
1.876	2.881
1.876	4.087
2.01	2.881
1.876	3.618
1.809	3.551
1.876	3.35
1.541	2.948
1.675	3.216
1.675	3.149
1.675	3.149
1.608	3.484
1.675	2.881
1.742	3.082
1.675	2.881
1.742	3.149
1.474	2.948
1.474	2.948
1.675	2.948
1.675	3.484
1.608	3.283
1.675	3.082
1.742	3.149
1.541	2.948
1.608	3.149
1.541	3.819
1.407	2.948
2.01	3.149
1.876	3.685
1.675	3.082
2.01	2.881
1.675	3.886
1.608	3.149
1.541	2.747
1.608	2.948
1.675	2.948
1.34	3.35
1.675	3.752
1.34	3.149
1.675	3.082
1.407	2.881
1.407	2.747
1.474	3.35
1.474	2.747
1.474	2.948
1.608	3.283
1.608	2.881
1.541	3.015
1.474	3.216
1.407	3.015
1.809	3.35
1.407	3.417
1.474	2.881
1.541	3.417
1.608	3.015
1.809	3.149
1.943	3.015
1.675	3.149
1.474	2.747
1.541	3.015
1.742	3.015
1.474	3.35
1.474	3.082
1.675	3.484
1.541	3.484
1.809	2.948
1.541	3.149
1.809	3.35
1.541	3.082
1.675	3.015
1.541	2.814
1.608	3.35
1.474	3.149
1.608	2.881
2.345	3.35
1.474	3.082
1.742	2.948
1.675	2.948
1.541	2.948
1.541	3.283
2.077	3.618
1.943	3.484
1.742	3.149
1.608	3.216
1.407	3.149
1.608	2.881
1.608	3.149
[truncated: 36,067 more rows]

## Sheet: S1k
position relative to mid-cell	probability density function
-21.4871	1.42857e-07
-21.0816	1.15302e-05
-20.676	2.74773e-07
-20.2705	2.16624e-06
-19.8649	9.79892e-07
-19.4594	5.66751e-07
-19.0538	1.20248e-05
-18.6483	1.80249e-05
-18.2427	4.20481e-05
-17.8372	2.05287e-05
-17.4316	3.64429e-05
-17.026	6.45978e-05
-16.6205	6.41276e-05
-16.2149	0.00012222
-15.8094	0.000239757
-15.4038	0.000385232
-14.9983	0.00047049
-14.5927	0.000611536
-14.1872	0.00101549
-13.7816	0.00126152
-13.3761	0.00198737
-12.9705	0.00289696
-12.565	0.00331429
-12.1594	0.00432013
-11.7538	0.00509384
-11.3483	0.00569097
-10.9427	0.0065521
-10.5372	0.00744152
-10.1316	0.00767796
-9.72608	0.00783972
-9.32052	0.00718649
-8.91497	0.00722188
-8.50942	0.00676091
-8.10386	0.00633381
-7.69831	0.00618731
-7.29275	0.00609153
-6.8872	0.00593951
-6.48165	0.00569164
-6.07609	0.00592424
-5.67054	0.00623319
-5.26498	0.00612504
-4.85943	0.00646747
-4.45388	0.00722212
-4.04832	0.0087422
-3.64277	0.00975526
-3.23722	0.012701
-2.83166	0.018236
-2.42611	0.027999
-2.02055	0.0494483
-1.615	0.0894721
-1.20945	0.153662
-0.803893	0.236898
-0.398339	0.313231
0.00721494	0.353817
0.412769	0.333999
0.818323	0.258781
1.22388	0.17023
1.62943	0.0991817
2.03498	0.0519962
2.44054	0.0282475
2.84609	0.0157152
3.25165	0.0099519
3.6572	0.00679406
4.06275	0.00539256
4.46831	0.00452505
4.87386	0.00392625
5.27941	0.00368443
5.68497	0.00329084
6.09052	0.00323239
6.49608	0.00352629
6.90163	0.00355028
7.30718	0.00326169
7.71274	0.00389863
8.11829	0.00435379
8.52385	0.0042476
8.9294	0.00387061
9.33495	0.00422365
9.74051	0.00409516
10.1461	0.0039106
10.5516	0.0034898
10.9572	0.00309776
11.3627	0.00240673
11.7683	0.00167796
12.1738	0.00150896
12.5794	0.00113325
12.9849	0.000746688
13.3905	0.000345584
13.796	0.000251864
14.2016	0.000127812
14.6072	8.69121e-05
15.0127	1.85658e-05
15.4183	1.94691e-05
15.8238	9.3836e-06
16.2294	3.18286e-05
16.6349	9.81862e-06
17.0405	3.73617e-08
17.446	7.90989e-13
17.8516	3.5401e-06
18.2571	7.08646e-06
18.6627	1.42855e-07

## Sheet: S1l
L_ori	L_MatP	paired difference
2.278	2.546	0.268
1.541	2.077	0.536
1.675	2.144	0.469
1.541	1.675	0.134
1.608	2.077	0.469
1.876	2.345	0.469
1.943	2.144	0.201
1.742	1.943	0.201
1.608	2.278	0.67
1.541	2.077	0.536
1.474	2.144	0.67
1.474	1.943	0.469
1.809	1.876	0.067
3.283	2.077	-1.206
1.809	1.943	0.134
1.742	2.01	0.268
1.742	2.144	0.402
1.608	1.943	0.335
1.608	1.876	0.268
1.809	2.278	0.469
1.742	2.211	0.469
1.608	1.876	0.268
1.541	2.077	0.536
1.742	2.01	0.268
1.742	2.077	0.335
1.742	2.01	0.268
2.546	2.479	-0.067
1.876	2.077	0.201
1.943	2.077	0.134
2.211	2.412	0.201
2.01	2.211	0.201
2.747	2.412	-0.335
2.278	2.278	0
3.752	2.412	-1.34
1.943	2.546	0.603
2.01	2.479	0.469
2.211	1.876	-0.335
2.077	3.216	1.139
3.35	2.01	-1.34
1.943	2.278	0.335
3.551	2.479	-1.072
2.211	2.613	0.402
2.412	2.211	-0.201
2.077	2.211	0.134
2.814	2.144	-0.67
2.01	1.943	-0.067
2.01	2.345	0.335
2.211	2.412	0.201
1.809	2.345	0.536
2.345	2.345	0
2.747	2.278	-0.469
1.675	1.876	0.201
1.943	2.211	0.268
2.077	2.077	0
1.876	1.876	0
1.943	2.412	0.469
2.144	2.814	0.67
2.546	1.943	-0.603
1.675	1.943	0.268
2.278	2.546	0.268
1.809	2.211	0.402
3.283	1.809	-1.474
3.417	2.01	-1.407
3.283	2.278	-1.005
1.876	2.077	0.201
1.809	1.943	0.134
2.077	2.345	0.268
1.675	2.077	0.402
2.211	2.412	0.201
2.144	2.278	0.134
2.412	2.211	-0.201
3.551	2.077	-1.474
3.551	2.278	-1.273
2.211	2.747	0.536
2.01	2.412	0.402
2.077	1.809	-0.268
2.077	2.278	0.201
2.412	2.613	0.201
1.943	1.809	-0.134
2.144	1.943	-0.201
2.01	2.01	0
2.144	2.077	-0.067
2.077	2.546	0.469
2.144	2.479	0.335
1.809	2.412	0.603
2.01	2.077	0.067
2.211	2.747	0.536
2.01	2.546	0.536
2.479	2.278	-0.201
2.077	2.077	0
1.876	2.546	0.67
2.01	2.278	0.268
1.943	2.01	0.067
1.809	1.809	0
2.01	2.144	0.134
1.809	2.479	0.67
1.876	2.479	0.603
1.742	2.211	0.469
2.144	2.278	0.134
2.144	2.278	0.134
2.211	2.01	-0.201
2.546	2.546	0
1.742	1.943	0.201
3.417	2.278	-1.139
3.417	2.479	-0.938
1.742	2.211	0.469
2.211	2.546	0.335
2.144	2.613	0.469
2.345	2.479	0.134
1.943	2.077	0.134
2.211	2.68	0.469
2.345	2.144	-0.201
1.876	2.077	0.201
1.876	2.144	0.268
2.077	2.68	0.603
2.144	2.613	0.469
2.144	2.345	0.201
2.278	2.546	0.268
1.876	2.144	0.268
2.01	2.01	0
1.943	2.546	0.603
2.412	2.211	-0.201
1.943	1.541	-0.402
1.943	2.412	0.469
2.479	2.613	0.134
3.35	2.077	-1.273
2.68	3.015	0.335
2.077	2.546	0.469
2.345	2.278	-0.067
2.479	3.149	0.67
2.01	2.881	0.871
2.211	2.479	0.268
2.412	3.149	0.737
2.613	3.015	0.402
2.412	3.015	0.603
2.077	2.479	0.402
2.211	2.278	0.067
3.685	2.345	-1.34
2.211	2.948	0.737
2.278	2.345	0.067
2.412	2.881	0.469
1.675	2.948	1.273
2.077	2.412	0.335
2.077	2.479	0.402
1.742	2.01	0.268
2.077	2.278	0.201
2.144	1.876	-0.268
1.943	2.345	0.402
2.144	1.943	-0.201
2.814	3.015	0.201
1.943	2.345	0.402
1.809	2.144	0.335
1.876	2.144	0.268
2.01	2.814	0.804
1.943	2.144	0.201
2.412	2.479	0.067
2.345	3.082	0.737
2.412	2.948	0.536
2.278	2.68	0.402
2.144	2.345	0.201
2.345	2.412	0.067
2.345	2.479	0.134
2.211	2.68	0.469
1.943	2.479	0.536
2.144	2.747	0.603
2.01	2.345	0.335
2.01	2.144	0.134
2.211	2.546	0.335
1.675	2.077	0.402
1.943	2.613	0.67
2.345	2.546	0.201
1.742	2.077	0.335
2.077	2.144	0.067
2.278	2.479	0.201
2.01	2.01	0
2.412	2.412	0
2.01	2.01	0
1.474	1.943	0.469
2.077	2.345	0.268
1.943	2.345	0.402
1.943	2.345	0.402
1.809	2.278	0.469
1.742	1.943	0.201
1.876	2.345	0.469
1.742	2.077	0.335
1.675	1.943	0.268
1.809	2.077	0.268
1.742	1.608	-0.134
2.01	2.077	0.067
2.479	2.479	0
1.809	1.876	0.067
1.675	2.01	0.335
1.876	2.278	0.402
1.876	2.211	0.335
1.943	2.01	0.067
1.675	2.01	0.335
2.278	2.144	-0.134
2.01	2.144	0.134
3.082	2.077	-1.005
3.886	2.211	-1.675
3.35	2.211	-1.139
3.551	2.144	-1.407
1.742	2.546	0.804
3.551	2.412	-1.139
1.943	2.412	0.469
1.943	2.278	0.335
2.077	2.077	0
1.876	2.144	0.268
2.211	2.211	0
2.077	2.144	0.067
1.809	1.943	0.134
1.943	2.01	0.067
2.211	2.546	0.335
1.876	2.412	0.536
1.742	2.01	0.268
1.943	2.077	0.134
1.675	1.876	0.201
2.077	2.211	0.134
2.211	2.412	0.201
2.144	2.278	0.134
1.943	2.412	0.469
2.077	2.814	0.737
2.345	2.613	0.268
3.618	2.345	-1.273
3.752	2.211	-1.541
2.01	2.077	0.067
2.01	2.144	0.134
1.742	1.675	-0.067
1.943	2.278	0.335
2.01	2.01	0
1.608	1.675	0.067
1.541	2.077	0.536
1.675	2.345	0.67
1.742	2.077	0.335
1.943	1.876	-0.067
1.675	2.01	0.335
1.943	2.077	0.134
1.742	2.345	0.603
2.278	2.278	0
1.943	2.345	0.402
1.809	1.675	-0.134
1.809	2.412	0.603
1.608	2.278	0.67
1.675	2.345	0.67
2.01	2.01	0
1.742	2.01	0.268
1.474	2.278	0.804
1.675	2.144	0.469
1.943	2.412	0.469
2.077	2.747	0.67
2.077	2.278	0.201
1.876	2.144	0.268
1.943	2.077	0.134
1.809	2.077	0.268
1.541	1.943	0.402
3.149	2.01	-1.139
1.742	2.278	0.536
1.876	2.077	0.201
1.742	2.345	0.603
1.742	1.943	0.201
2.144	2.211	0.067
2.077	2.278	0.201
1.809	2.077	0.268
1.608	2.211	0.603
1.809	2.278	0.469
1.876	2.077	0.201
1.675	2.211	0.536
1.943	2.077	0.134
1.876	2.144	0.268
1.809	2.01	0.201
1.943	2.144	0.201
1.943	2.278	0.335
1.943	2.345	0.402
2.077	2.68	0.603
1.876	2.211	0.335
2.077	2.412	0.335
1.876	1.809	-0.067
2.01	2.613	0.603
1.943	2.144	0.201
2.077	2.077	0
1.809	2.01	0.201
3.35	2.412	-0.938
2.01	2.211	0.201
1.943	2.345	0.402
1.675	2.01	0.335
1.742	2.144	0.402
1.742	2.077	0.335
1.742	1.809	0.067
1.608	1.608	0
2.412	2.211	-0.201
1.742	2.077	0.335
1.809	2.077	0.268
2.01	2.01	0
1.943	2.211	0.268
2.01	2.345	0.335
1.809	2.278	0.469
1.474	1.809	0.335
1.474	1.742	0.268
1.809	2.144	0.335
1.876	2.211	0.335
1.809	1.809	0
1.742	1.876	0.134
1.608	1.943	0.335
1.675	1.474	-0.201
2.144	2.077	-0.067
2.479	2.546	0.067
1.675	2.211	0.536
2.345	2.211	-0.134
1.943	2.278	0.335
1.943	2.278	0.335
1.742	2.01	0.268
2.01	2.345	0.335
1.608	2.144	0.536
2.479	2.479	0
1.809	2.01	0.201
1.876	2.278	0.402
1.876	2.278	0.402
2.278	2.546	0.268
1.742	2.278	0.536
1.943	2.144	0.201
1.943	2.345	0.402
1.742	1.943	0.201
2.412	2.814	0.402
2.144	2.278	0.134
1.742	1.876	0.134
2.211	2.345	0.134
1.876	2.01	0.134
3.417	1.876	-1.541
3.149	1.943	-1.206
1.809	2.211	0.402
1.675	1.876	0.201
2.01	2.345	0.335
2.546	2.211	-0.335
3.216	1.608	-1.608
1.675	1.943	0.268
2.613	2.613	0
1.876	2.01	0.134
1.876	2.278	0.402
1.742	1.943	0.201
1.943	1.943	0
2.412	2.412	0
2.144	1.943	-0.201
1.943	2.345	0.402
1.943	2.345	0.402
2.01	2.278	0.268
1.943	2.01	0.067
1.876	1.742	-0.134
2.01	2.278	0.268
2.948	2.948	0
2.278	2.68	0.402
1.943	2.144	0.201
2.01	2.278	0.268
1.675	2.077	0.402
2.412	2.546	0.134
1.608	1.876	0.268
2.747	1.876	-0.871
1.809	2.077	0.268
2.345	2.412	0.067
1.809	2.144	0.335
2.211	2.278	0.067
3.082	1.742	-1.34
3.283	2.211	-1.072
3.149	2.077	-1.072
2.01	2.278	0.268
1.876	2.01	0.134
1.675	1.273	-0.402
1.742	2.211	0.469
1.943	2.211	0.268
2.01	2.01	0
1.943	1.742	-0.201
2.68	2.077	-0.603
1.675	1.876	0.201
1.876	1.943	0.067
1.809	2.077	0.268
2.881	2.546	-0.335
2.546	2.613	0.067
1.809	2.144	0.335
2.546	3.149	0.603
2.077	2.546	0.469
1.876	2.412	0.536
1.742	2.412	0.67
2.278	2.613	0.335
2.144	2.68	0.536
2.479	2.546	0.067
2.01	2.144	0.134
2.479	1.876	-0.603
2.01	2.479	0.469
2.211	2.412	0.201
2.211	2.747	0.536
2.278	2.479	0.201
1.943	2.211	0.268
2.613	2.01	-0.603
3.484	2.546	-0.938
1.943	2.144	0.201
1.809	1.876	0.067
3.35	2.144	-1.206
3.752	2.211	-1.541
2.211	2.211	0
2.278	2.345	0.067
2.613	2.546	-0.067
1.876	2.077	0.201
1.809	2.077	0.268
2.01	2.479	0.469
2.01	2.211	0.201
2.077	2.211	0.134
2.077	2.144	0.067
2.211	2.278	0.067
3.149	2.211	-0.938
2.479	2.479	0
1.742	2.613	0.871
2.077	2.479	0.402
2.01	2.278	0.268
2.01	2.345	0.335
1.876	2.345	0.469
1.943	2.077	0.134
1.876	2.077	0.201
3.082	1.742	-1.34
1.541	1.943	0.402
1.742	2.01	0.268
1.876	2.01	0.134
2.01	2.144	0.134
1.876	2.144	0.268
1.943	2.278	0.335
1.876	1.675	-0.201
1.742	2.077	0.335
1.742	1.876	0.134
1.809	2.278	0.469
1.675	2.345	0.67
1.943	2.345	0.402
2.278	2.613	0.335
2.211	2.345	0.134
3.685	2.546	-1.139
2.077	2.613	0.536
1.943	2.345	0.402
1.675	1.608	-0.067
1.742	2.211	0.469
1.675	2.01	0.335
1.742	2.077	0.335
1.809	2.01	0.201
1.876	2.278	0.402
2.412	2.747	0.335
2.144	2.278	0.134
1.943	2.345	0.402
1.876	2.01	0.134
1.809	2.412	0.603
2.01	2.077	0.067
3.417	2.211	-1.206
3.551	2.144	-1.407
3.417	2.077	-1.34
3.216	2.613	-0.603
1.742	2.077	0.335
1.742	2.144	0.402
1.809	2.077	0.268
3.216	2.077	-1.139
1.742	2.144	0.402
1.742	2.077	0.335
1.742	1.943	0.201
1.742	1.943	0.201
1.809	2.01	0.201
3.283	2.077	-1.206
1.809	1.809	0
2.68	2.144	-0.536
1.876	2.01	0.134
1.675	1.809	0.134
2.144	2.211	0.067
1.876	2.144	0.268
1.675	1.876	0.201
2.211	2.278	0.067
1.876	2.01	0.134
1.943	2.412	0.469
1.809	1.943	0.134
1.541	1.943	0.402
1.876	2.144	0.268
2.01	2.211	0.201
1.943	1.608	-0.335
3.082	2.278	-0.804
1.541	2.077	0.536
2.211	2.412	0.201
1.876	1.943	0.067
2.01	2.278	0.268
1.943	2.144	0.201
2.01	2.278	0.268
3.35	2.412	-0.938
2.144	2.144	0
3.149	1.876	-1.273
1.742	2.077	0.335
2.144	2.881	0.737
2.144	2.546	0.402
1.876	2.747	0.871
2.211	2.68	0.469
2.345	2.68	0.335
2.077	2.144	0.067
1.943	2.412	0.469
2.01	2.412	0.402
2.345	2.345	0
2.211	2.68	0.469
1.943	2.546	0.603
2.211	2.479	0.268
2.345	2.747	0.402
2.479	2.747	0.268
2.211	2.345	0.134
2.211	2.345	0.134
1.809	2.412	0.603
2.077	2.278	0.201
2.01	2.68	0.67
2.144	1.943	-0.201
1.876	2.613	0.737
2.01	2.747	0.737
2.278	2.68	0.402
1.675	1.876	0.201
2.01	2.412	0.402
2.278	2.68	0.402
2.077	2.948	0.871
2.144	2.613	0.469
2.01	2.01	0
1.943	2.613	0.67
2.345	2.077	-0.268
1.876	2.412	0.536
1.876	2.077	0.201
2.144	2.144	0
1.876	2.144	0.268
1.742	2.077	0.335
2.211	2.546	0.335
1.876	2.211	0.335
1.809	2.412	0.603
2.01	2.345	0.335
1.943	2.546	0.603
1.943	1.943	0
1.943	2.412	0.469
2.345	1.943	-0.402
2.278	2.613	0.335
2.144	2.546	0.402
1.876	2.077	0.201
2.01	2.144	0.134
2.01	2.144	0.134
2.01	2.412	0.402
2.278	2.613	0.335
1.876	2.211	0.335
1.943	2.077	0.134
1.876	2.077	0.201
2.077	1.809	-0.268
1.809	2.345	0.536
1.675	2.278	0.603
1.675	2.278	0.603
2.077	2.412	0.335
1.675	2.077	0.402
2.01	2.278	0.268
2.144	2.278	0.134
1.675	2.613	0.938
1.943	2.68	0.737
2.345	2.479	0.134
2.144	2.345	0.201
1.742	2.412	0.67
1.608	1.608	0
2.613	2.345	-0.268
1.809	2.211	0.402
1.943	1.943	0
2.211	2.211	0
1.943	2.077	0.134
1.742	1.876	0.134
2.01	1.809	-0.201
3.35	1.809	-1.541
2.077	1.809	-0.268
1.742	1.809	0.067
1.809	2.077	0.268
1.742	2.479	0.737
1.943	2.345	0.402
1.809	2.345	0.536
2.144	1.876	-0.268
2.077	1.876	-0.201
1.809	2.211	0.402
2.278	2.077	-0.201
3.484	2.077	-1.407
1.943	2.211	0.268
1.943	1.943	0
2.144	2.345	0.201
2.68	2.546	-0.134
1.809	2.211	0.402
2.077	2.211	0.134
2.01	2.211	0.201
2.144	2.345	0.201
2.01	2.345	0.335
2.144	2.479	0.335
2.211	2.479	0.268
1.809	2.345	0.536
1.742	2.814	1.072
1.943	2.546	0.603
1.876	1.876	0
1.943	2.546	0.603
2.077	2.345	0.268
2.211	1.876	-0.335
1.809	2.881	1.072
1.809	2.278	0.469
3.216	2.077	-1.139
3.149	2.01	-1.139
1.809	2.412	0.603
3.484	2.412	-1.072
1.943	2.278	0.335
1.943	2.613	0.67
2.412	2.345	-0.067
2.345	2.278	-0.067
1.876	2.345	0.469
2.546	2.211	-0.335
2.345	2.68	0.335
2.144	2.211	0.067
1.943	2.747	0.804
2.211	2.881	0.67
1.943	2.144	0.201
2.077	2.479	0.402
1.876	2.278	0.402
2.211	2.881	0.67
2.077	2.345	0.268
1.742	1.876	0.134
1.876	2.211	0.335
2.01	2.077	0.067
1.876	2.345	0.469
1.675	2.345	0.67
1.742	2.479	0.737
1.608	2.211	0.603
1.742	1.407	-0.335
2.077	2.278	0.201
1.474	1.943	0.469
1.876	2.68	0.804
1.943	2.211	0.268
1.742	2.01	0.268
1.742	2.077	0.335
1.742	1.943	0.201
1.742	1.742	0
3.082	3.216	0.134
3.082	1.809	-1.273
3.149	2.01	-1.139
1.541	2.077	0.536
1.541	1.809	0.268
2.01	1.876	-0.134
1.809	1.608	-0.201
1.742	2.077	0.335
1.675	2.01	0.335
1.876	2.211	0.335
1.675	1.742	0.067
2.01	2.345	0.335
2.01	2.479	0.469
1.675	1.675	0
3.484	2.077	-1.407
2.479	2.479	0
2.211	2.613	0.402
3.149	2.077	-1.072
3.618	2.211	-1.407
3.618	2.211	-1.407
1.876	2.01	0.134
1.809	2.345	0.536
1.742	2.077	0.335
3.484	1.943	-1.541
3.216	2.211	-1.005
1.541	1.943	0.402
1.943	1.943	0
1.675	1.809	0.134
2.948	1.675	-1.273
2.01	2.278	0.268
2.077	2.278	0.201
1.742	1.943	0.201
1.541	1.809	0.268
1.675	1.809	0.134
1.809	2.077	0.268
1.943	1.943	0
1.809	2.211	0.402
1.608	1.608	0
1.608	2.278	0.67
1.943	2.546	0.603
2.01	2.278	0.268
1.742	2.01	0.268
1.742	2.01	0.268
1.876	2.144	0.268
2.077	2.278	0.201
2.077	2.412	0.335
1.742	2.278	0.536
1.809	1.876	0.067
1.809	2.01	0.201
2.01	2.412	0.402
1.474	1.943	0.469
2.01	2.546	0.536
1.876	2.144	0.268
2.01	2.412	0.402
1.943	1.742	-0.201
1.675	2.278	0.603
1.876	2.077	0.201
1.742	1.943	0.201
1.742	2.077	0.335
1.675	2.077	0.402
1.742	1.809	0.067
1.742	1.742	0
1.742	2.077	0.335
1.809	2.01	0.201
2.144	2.412	0.268
1.608	1.943	0.335
2.01	2.077	0.067
1.943	2.345	0.402
1.943	2.546	0.603
3.618	2.077	-1.541
3.618	2.077	-1.541
3.484	2.345	-1.139
2.077	2.077	0
1.876	2.278	0.402
2.144	2.345	0.201
1.675	2.412	0.737
1.809	2.077	0.268
2.881	3.015	0.134
1.943	2.144	0.201
2.345	2.747	0.402
2.412	1.943	-0.469
2.412	2.412	0
2.211	2.01	-0.201
1.742	2.211	0.469
1.876	2.412	0.536
1.876	2.144	0.268
1.876	2.01	0.134
2.144	2.278	0.134
2.077	2.01	-0.067
2.211	2.479	0.268
1.943	2.077	0.134
3.35	2.211	-1.139
1.675	1.876	0.201
3.015	2.881	-0.134
1.809	2.077	0.268
2.278	2.278	0
3.484	2.01	-1.474
1.809	2.211	0.402
1.876	2.211	0.335
1.675	2.144	0.469
1.876	2.144	0.268
1.876	2.211	0.335
2.948	3.082	0.134
1.876	2.211	0.335
1.876	2.412	0.536
2.412	2.747	0.335
1.876	1.943	0.067
2.077	2.077	0
1.541	2.412	0.871
2.211	2.278	0.067
2.077	2.345	0.268
1.943	2.479	0.536
1.675	2.211	0.536
2.077	2.211	0.134
1.876	2.278	0.402
2.278	2.412	0.134
2.211	2.546	0.335
2.345	2.345	0
1.943	2.278	0.335
2.01	2.278	0.268
1.809	2.546	0.737
1.809	1.742	-0.067
2.01	2.345	0.335
1.742	2.412	0.67
2.412	2.412	0
2.01	2.144	0.134
2.01	2.01	0
1.809	2.345	0.536
3.886	2.211	-1.675
3.149	2.144	-1.005
2.211	3.015	0.804
2.01	2.144	0.134
1.876	2.077	0.201
1.876	2.546	0.67
3.283	3.149	-0.134
1.943	2.211	0.268
2.144	2.211	0.067
1.742	2.01	0.268
1.742	2.144	0.402
1.675	2.077	0.402
1.876	2.144	0.268
1.809	2.211	0.402
3.283	2.144	-1.139
1.876	2.01	0.134
2.144	2.278	0.134
1.809	1.943	0.134
3.015	3.216	0.201
2.479	2.345	-0.134
3.082	2.077	-1.005
2.144	2.211	0.067
1.809	1.809	0
1.675	2.01	0.335
2.01	2.077	0.067
1.809	2.077	0.268
1.809	2.613	0.804
2.077	2.211	0.134
1.943	2.077	0.134
1.675	2.077	0.402
3.35	1.809	-1.541
2.211	3.015	0.804
3.618	2.211	-1.407
3.082	2.01	-1.072
1.943	2.01	0.067
1.876	2.144	0.268
1.876	2.211	0.335
2.345	2.68	0.335
1.809	2.479	0.67
1.943	2.412	0.469
1.809	2.345	0.536
1.742	2.412	0.67
1.742	2.278	0.536
1.876	2.412	0.536
2.144	2.412	0.268
2.01	2.613	0.603
1.943	2.077	0.134
3.417	2.412	-1.005
1.943	2.479	0.536
3.551	2.546	-1.005
1.943	2.345	0.402
1.943	2.278	0.335
1.809	2.345	0.536
2.01	1.876	-0.134
1.876	2.546	0.67
1.876	2.077	0.201
2.278	2.881	0.603
1.876	2.01	0.134
3.819	2.68	-1.139
2.144	2.412	0.268
1.943	2.68	0.737
1.943	2.546	0.603
2.211	2.412	0.201
2.01	2.211	0.201
2.144	2.01	-0.134
3.216	2.211	-1.005
3.35	2.412	-0.938
1.943	2.211	0.268
1.876	2.278	0.402
2.412	3.015	0.603
1.876	2.479	0.603
2.01	2.613	0.603
1.809	2.613	0.804
2.278	2.68	0.402
2.345	2.412	0.067
1.943	2.479	0.536
2.144	2.613	0.469
2.077	2.211	0.134
2.077	2.211	0.134
1.742	1.608	-0.134
2.01	2.546	0.536
1.675	2.01	0.335
1.742	2.479	0.737
1.943	2.144	0.201
2.412	2.546	0.134
1.742	2.01	0.268
2.077	2.345	0.268
1.943	2.345	0.402
1.876	2.412	0.536
2.144	2.479	0.335
2.144	1.742	-0.402
2.345	2.345	0
1.943	2.345	0.402
2.01	2.546	0.536
1.809	2.077	0.268
1.876	2.278	0.402
1.742	2.345	0.603
1.608	1.742	0.134
1.675	2.278	0.603
1.742	1.876	0.134
1.809	2.211	0.402
1.675	2.077	0.402
1.608	1.608	0
2.01	2.077	0.067
1.876	2.077	0.201
1.742	1.943	0.201
1.474	1.876	0.402
2.345	1.742	-0.603
1.876	2.144	0.268
1.742	1.876	0.134
3.283	2.077	-1.206
2.345	2.412	0.067
1.876	1.943	0.067
1.943	2.345	0.402
1.943	2.278	0.335
1.742	2.211	0.469
1.742	2.211	0.469
1.876	2.01	0.134
2.01	2.01	0
1.809	1.809	0
1.809	1.876	0.067
1.876	2.211	0.335
2.077	2.747	0.67
2.144	2.479	0.335
1.943	2.211	0.268
2.278	2.479	0.201
2.278	2.278	0
2.345	2.412	0.067
2.345	2.144	-0.201
3.149	1.675	-1.474
2.948	2.211	-0.737
1.809	2.077	0.268
3.417	2.412	-1.005
3.417	2.077	-1.34
1.608	2.144	0.536
2.01	1.943	-0.067
1.742	2.144	0.402
2.077	2.345	0.268
1.876	2.077	0.201
2.077	2.01	-0.067
1.742	2.01	0.268
1.742	2.345	0.603
3.283	2.144	-1.139
2.144	2.345	0.201
1.876	2.211	0.335
2.077	2.144	0.067
2.144	2.479	0.335
1.742	2.412	0.67
3.216	2.211	-1.005
2.479	2.345	-0.134
2.479	3.015	0.536
2.345	2.479	0.134
1.876	2.613	0.737
1.742	2.345	0.603
2.077	2.345	0.268
2.278	2.613	0.335
1.876	2.278	0.402
2.278	2.747	0.469
2.144	2.479	0.335
2.613	2.278	-0.335
2.01	2.144	0.134
2.211	3.149	0.938
1.541	1.809	0.268
1.809	2.278	0.469
1.742	2.144	0.402
1.742	1.742	0
1.943	2.278	0.335
3.35	1.943	-1.407
3.216	2.01	-1.206
1.742	2.01	0.268
1.809	2.144	0.335
1.742	1.943	0.201
1.876	1.943	0.067
1.675	1.943	0.268
1.943	2.144	0.201
1.742	2.144	0.402
1.742	2.144	0.402
1.809	2.144	0.335
1.541	1.943	0.402
2.144	2.345	0.201
1.876	2.479	0.603
2.077	2.211	0.134
3.216	2.077	-1.139
1.742	1.809	0.067
1.809	2.144	0.335
3.283	2.412	-0.871
1.742	2.211	0.469
1.809	2.546	0.737
1.675	2.01	0.335
3.618	2.01	-1.608
1.943	2.01	0.067
2.077	1.742	-0.335
2.278	2.479	0.201
1.675	2.144	0.469
3.216	2.211	-1.005
1.608	1.943	0.335
1.742	1.943	0.201
1.742	1.809	0.067
1.675	2.01	0.335
1.742	2.613	0.871
1.541	2.211	0.67
1.876	2.479	0.603
1.943	2.077	0.134
2.077	2.144	0.067
1.876	2.345	0.469
2.01	2.278	0.268
2.479	2.479	0
2.01	2.144	0.134
1.876	2.546	0.67
2.144	2.345	0.201
1.943	2.479	0.536
2.278	2.747	0.469
2.613	2.814	0.201
3.618	2.479	-1.139
3.618	2.278	-1.34
1.943	2.278	0.335
2.077	2.278	0.201
2.613	2.814	0.201
1.809	2.211	0.402
1.876	2.479	0.603
2.546	2.814	0.268
2.077	2.144	0.067
2.479	2.68	0.201
2.01	2.613	0.603
2.077	2.412	0.335
1.742	1.876	0.134
2.077	2.546	0.469
1.809	1.943	0.134
1.876	2.345	0.469
2.077	2.345	0.268
3.216	2.211	-1.005
2.546	2.747	0.201
2.01	2.077	0.067
2.077	2.01	-0.067
2.278	2.814	0.536
3.551	2.546	-1.005
2.144	2.546	0.402
2.211	2.546	0.335
1.742	2.144	0.402
2.278	2.479	0.201
1.943	2.412	0.469
2.278	2.948	0.67
2.01	2.077	0.067
2.077	2.613	0.536
2.01	2.412	0.402
1.809	2.144	0.335
2.144	2.211	0.067
2.211	2.211	0
1.809	2.211	0.402
1.742	2.01	0.268
2.077	2.077	0
1.809	2.077	0.268
2.345	2.412	0.067
2.01	2.546	0.536
2.077	2.479	0.402
1.876	2.613	0.737
1.742	2.144	0.402
2.412	2.881	0.469
3.082	2.144	-0.938
3.149	2.077	-1.072
1.742	1.809	0.067
1.943	1.943	0
2.345	2.814	0.469
1.943	1.876	-0.067
1.943	2.479	0.536
1.943	2.01	0.067
1.809	2.546	0.737
1.809	2.01	0.201
1.876	2.077	0.201
1.943	2.345	0.402
1.943	2.412	0.469
2.144	2.68	0.536
1.608	2.01	0.402
2.211	2.412	0.201
2.144	2.345	0.201
1.742	2.546	0.804
2.144	2.211	0.067
2.01	2.144	0.134
1.675	2.01	0.335
2.077	2.077	0
1.876	2.077	0.201
2.144	2.278	0.134
1.943	2.01	0.067
2.68	2.814	0.134
2.144	2.546	0.402
3.417	1.876	-1.541
1.943	2.345	0.402
1.742	2.211	0.469
2.01	2.077	0.067
1.809	2.278	0.469
2.211	2.814	0.603
1.809	2.211	0.402
2.278	2.479	0.201
2.01	2.345	0.335
2.077	2.613	0.536
2.278	2.278	0
3.886	2.479	-1.407
2.546	2.948	0.402
2.077	2.01	-0.067
3.685	2.278	-1.407
1.876	2.211	0.335
1.943	2.68	0.737
2.01	2.01	0
3.283	2.278	-1.005
3.283	2.211	-1.072
3.618	2.479	-1.139
2.345	2.814	0.469
2.211	2.546	0.335
2.278	2.546	0.268
2.144	2.68	0.536
1.943	2.479	0.536
1.943	2.412	0.469
2.211	2.546	0.335
1.943	2.278	0.335
1.876	2.077	0.201
2.077	2.211	0.134
2.144	2.613	0.469
2.01	2.144	0.134
2.278	2.479	0.201
1.876	2.144	0.268
1.943	2.412	0.469
2.077	2.546	0.469
2.278	2.613	0.335
2.077	1.943	-0.134
2.211	2.546	0.335
1.943	2.613	0.67
2.211	2.412	0.201
1.541	1.876	0.335
2.077	2.144	0.067
2.01	2.077	0.067
2.144	2.613	0.469
1.943	2.479	0.536
2.211	2.144	-0.067
2.211	2.613	0.402
2.211	2.211	0
2.01	2.077	0.067
1.943	2.278	0.335
1.943	2.479	0.536
1.809	2.211	0.402
2.01	2.077	0.067
1.943	2.144	0.201
1.943	2.01	0.067
2.077	2.077	0
1.608	2.345	0.737
2.01	2.211	0.201
1.742	1.675	-0.067
1.876	1.876	0
1.876	2.278	0.402
1.809	2.278	0.469
2.278	2.546	0.268
2.211	2.613	0.402
2.546	2.747	0.201
1.943	2.278	0.335
1.809	2.077	0.268
2.278	2.278	0
1.809	2.077	0.268
1.675	1.876	0.201
1.943	2.479	0.536
1.943	2.345	0.402
1.675	2.01	0.335
1.876	1.742	-0.134
2.077	2.278	0.201
1.407	1.675	0.268
1.876	2.68	0.804
2.077	2.412	0.335
1.943	2.211	0.268
1.742	2.077	0.335
2.01	1.876	-0.134
2.345	2.881	0.536
2.278	2.881	0.603
3.886	2.345	-1.541
2.144	2.345	0.201
2.144	2.479	0.335
2.881	2.881	0
2.077	2.747	0.67
2.211	1.876	-0.335
2.077	2.077	0
1.943	2.211	0.268
1.742	2.278	0.536
1.943	2.278	0.335
1.943	2.144	0.201
2.948	2.278	-0.67
2.077	2.345	0.268
1.742	2.345	0.603
2.144	2.278	0.134
2.077	2.077	0
1.809	2.077	0.268
1.809	2.077	0.268
1.742	1.876	0.134
1.809	2.345	0.536
1.608	2.211	0.603
1.809	2.077	0.268
2.144	2.144	0
1.809	1.809	0
1.809	1.608	-0.201
1.742	2.144	0.402
2.211	2.412	0.201
3.417	2.278	-1.139
3.149	2.01	-1.139
1.675	2.211	0.536
3.015	2.077	-0.938
1.809	2.278	0.469
1.742	2.345	0.603
2.01	2.077	0.067
1.943	1.675	-0.268
3.283	2.412	-0.871
2.479	2.613	0.134
1.876	2.479	0.603
2.211	2.412	0.201
3.819	2.412	-1.407
3.551	2.412	-1.139
3.417	2.144	-1.273
1.876	2.345	0.469
3.283	2.345	-0.938
3.082	2.01	-1.072
3.886	1.943	-1.943
3.283	2.077	-1.206
3.216	2.211	-1.005
1.943	2.211	0.268
2.077	2.211	0.134
2.01	2.077	0.067
2.546	2.68	0.134
2.68	2.747	0.067
2.211	3.015	0.804
2.278	3.015	0.737
2.345	2.546	0.201
2.278	2.278	0
1.943	2.278	0.335
2.278	3.082	0.804
2.077	2.479	0.402
2.345	2.546	0.201
1.943	2.211	0.268
2.345	2.345	0
2.345	2.546	0.201
2.211	2.412	0.201
2.546	2.747	0.201
2.01	2.144	0.134
2.278	2.814	0.536
2.211	2.479	0.268
2.412	2.546	0.134
2.144	2.211	0.067
2.144	2.211	0.067
2.345	2.613	0.268
1.943	2.077	0.134
2.278	2.546	0.268
2.077	2.144	0.067
1.876	2.345	0.469
1.742	2.345	0.603
2.345	2.01	-0.335
1.943	2.211	0.268
1.742	1.541	-0.201
1.742	2.01	0.268
1.943	2.479	0.536
1.608	1.742	0.134
2.01	2.211	0.201
2.479	2.01	-0.469
2.546	3.082	0.536
1.541	1.876	0.335
1.943	2.211	0.268
1.809	1.608	-0.201
1.809	2.278	0.469
1.876	2.613	0.737
1.809	1.608	-0.201
2.345	2.546	0.201
1.876	2.412	0.536
1.876	2.345	0.469
2.278	1.943	-0.335
2.01	2.613	0.603
2.345	2.68	0.335
2.077	2.546	0.469
1.809	2.01	0.201
2.077	2.278	0.201
2.278	2.613	0.335
2.479	2.814	0.335
2.144	2.68	0.536
2.01	2.68	0.67
1.742	2.077	0.335
2.077	2.278	0.201
2.345	2.747	0.402
2.077	2.479	0.402
2.278	2.479	0.201
2.01	2.278	0.268
2.077	2.613	0.536
2.01	2.278	0.268
2.211	2.814	0.603
2.144	2.211	0.067
1.809	2.01	0.201
2.345	2.948	0.603
1.742	2.01	0.268
2.412	2.747	0.335
1.675	1.876	0.201
1.809	2.01	0.201
2.077	2.077	0
3.484	2.546	-0.938
1.809	2.077	0.268
1.809	2.01	0.201
1.876	1.943	0.067
1.876	2.412	0.536
1.876	2.077	0.201
2.144	2.278	0.134
3.551	2.211	-1.34
3.484	2.278	-1.206
1.809	2.278	0.469
2.144	2.546	0.402
1.809	2.546	0.737
1.943	2.01	0.067
1.742	2.412	0.67
1.675	1.943	0.268
1.943	2.613	0.67
2.211	2.345	0.134
1.876	2.345	0.469
3.082	3.216	0.134
3.216	2.68	-0.536
3.149	1.809	-1.34
3.484	2.144	-1.34
1.608	2.01	0.402
2.747	3.149	0.402
3.551	2.211	-1.34
1.876	1.943	0.067
2.077	2.211	0.134
1.742	2.144	0.402
2.278	2.412	0.134
2.211	2.814	0.603
1.876	2.546	0.67
2.077	2.747	0.67
2.278	2.546	0.268
2.144	1.876	-0.268
2.278	2.747	0.469
2.077	2.412	0.335
2.01	2.68	0.67
2.01	2.345	0.335
2.412	2.814	0.402
3.886	2.613	-1.273
1.809	1.675	-0.134
1.809	2.077	0.268
1.943	2.345	0.402
1.943	2.211	0.268
1.809	2.211	0.402
2.077	2.144	0.067
2.546	2.613	0.067
1.876	2.01	0.134
3.618	2.278	-1.34
2.211	2.546	0.335
2.077	2.479	0.402
2.345	2.814	0.469
2.345	2.747	0.402
2.345	2.881	0.536
2.211	2.345	0.134
2.345	2.747	0.402
2.077	2.881	0.804
3.886	2.546	-1.34
2.144	2.881	0.737
2.211	2.747	0.536
1.809	2.01	0.201
1.943	2.345	0.402
1.876	2.412	0.536
1.809	2.144	0.335
1.943	2.077	0.134
2.144	2.278	0.134
1.675	2.211	0.536
1.809	2.211	0.402
1.809	2.412	0.603
2.01	2.68	0.67
1.876	2.077	0.201
1.943	2.412	0.469
1.809	2.546	0.737
1.876	1.876	0
2.345	2.412	0.067
3.216	2.546	-0.67
2.01	2.345	0.335
2.479	2.479	0
2.077	2.747	0.67
3.551	2.01	-1.541
1.943	2.479	0.536
1.809	2.345	0.536
1.809	2.144	0.335
1.742	2.211	0.469
2.077	2.01	-0.067
2.144	2.144	0
1.943	2.211	0.268
1.809	1.943	0.134
1.876	2.211	0.335
2.144	2.479	0.335
1.943	2.546	0.603
2.613	2.479	-0.134
2.144	2.479	0.335
2.278	2.278	0
2.278	2.412	0.134
1.943	2.01	0.067
2.077	2.278	0.201
2.077	2.412	0.335
2.144	2.479	0.335
2.211	2.345	0.134
1.943	2.345	0.402
1.809	2.278	0.469
2.211	2.278	0.067
2.01	2.412	0.402
2.077	2.077	0
2.144	2.412	0.268
1.876	2.211	0.335
2.479	2.68	0.201
1.876	2.144	0.268
1.943	2.345	0.402
2.211	2.211	0
2.546	2.546	0
2.412	2.613	0.201
2.814	2.345	-0.469
2.345	2.881	0.536
2.211	2.546	0.335
2.278	2.479	0.201
2.01	2.412	0.402
2.278	2.613	0.335
1.876	2.144	0.268
3.618	2.948	-0.67
1.876	2.278	0.402
2.144	2.144	0
1.943	2.278	0.335
1.943	2.144	0.201
2.546	2.211	-0.335
1.809	1.809	0
1.809	2.144	0.335
2.01	2.412	0.402
2.144	2.01	-0.134
2.211	2.211	0
2.01	2.211	0.201
1.809	2.412	0.603
2.01	2.01	0
1.608	1.943	0.335
2.01	1.943	-0.067
1.876	1.943	0.067
1.809	2.077	0.268
1.876	1.943	0.067
1.742	2.278	0.536
1.541	1.742	0.201
1.809	2.68	0.871
2.747	2.814	0.067
2.01	2.345	0.335
2.077	2.01	-0.067
2.144	2.412	0.268
2.211	2.211	0
1.675	1.809	0.134
1.943	2.278	0.335
3.618	2.077	-1.541
1.943	2.01	0.067
2.01	2.479	0.469
2.077	2.345	0.268
2.144	2.68	0.536
1.742	2.01	0.268
1.742	1.943	0.201
1.742	2.345	0.603
1.541	2.077	0.536
1.675	2.278	0.603
1.742	1.809	0.067
1.876	2.01	0.134
1.943	1.876	-0.067
1.943	2.077	0.134
1.809	1.742	-0.067
2.144	2.278	0.134
1.876	2.144	0.268
1.809	2.278	0.469
2.077	2.077	0
1.876	2.211	0.335
2.613	2.814	0.201
1.675	2.278	0.603
1.876	2.144	0.268
1.809	2.01	0.201
1.943	2.278	0.335
1.943	2.412	0.469
2.144	2.345	0.201
2.613	2.345	-0.268
1.876	2.144	0.268
2.01	2.278	0.268
1.876	1.943	0.067
2.278	2.546	0.268
2.077	2.077	0
2.546	2.747	0.201
3.618	2.211	-1.407
3.417	2.278	-1.139
2.211	2.546	0.335
2.01	2.546	0.536
2.144	2.278	0.134
3.417	2.68	-0.737
1.675	2.01	0.335
2.144	2.479	0.335
1.809	2.077	0.268
1.809	2.077	0.268
2.077	2.01	-0.067
1.876	2.077	0.201
1.608	1.809	0.201
2.077	2.01	-0.067
1.675	2.144	0.469
1.608	2.144	0.536
2.814	2.814	0
1.809	2.345	0.536
2.278	2.278	0
3.149	2.278	-0.871
1.876	2.613	0.737
1.742	2.211	0.469
3.484	2.144	-1.34
3.417	2.211	-1.206
3.417	2.345	-1.072
2.613	2.412	-0.201
1.742	2.211	0.469
1.742	2.144	0.402
2.077	2.278	0.201
1.943	2.278	0.335
2.278	1.943	-0.335
2.01	2.479	0.469
2.01	2.479	0.469
2.412	2.747	0.335
2.01	2.412	0.402
2.211	2.345	0.134
1.675	1.943	0.268
2.144	1.675	-0.469
2.01	2.68	0.67
2.345	2.814	0.469
2.144	2.345	0.201
1.943	1.809	-0.134
2.211	1.876	-0.335
2.211	2.144	-0.067
2.479	2.479	0
1.876	2.144	0.268
1.943	2.211	0.268
2.211	2.412	0.201
2.01	2.278	0.268
2.211	2.278	0.067
1.809	2.278	0.469
1.742	2.01	0.268
1.876	2.345	0.469
2.144	2.814	0.67
2.278	2.278	0
2.01	2.412	0.402
2.412	2.881	0.469
2.077	2.881	0.804
2.948	2.412	-0.536
2.211	2.613	0.402
2.01	2.345	0.335
1.809	2.479	0.67
2.144	2.613	0.469
2.814	2.546	-0.268
1.876	1.943	0.067
2.144	2.278	0.134
1.742	2.077	0.335
1.809	2.077	0.268
1.876	2.144	0.268
3.283	2.144	-1.139
3.082	2.144	-0.938
2.077	2.278	0.201
2.01	2.211	0.201
2.345	2.747	0.402
2.881	2.68	-0.201
2.01	2.278	0.268
2.345	2.546	0.201
2.144	2.479	0.335
1.809	2.278	0.469
1.742	2.278	0.536
2.01	2.345	0.335
2.278	2.814	0.536
2.278	2.345	0.067
2.345	2.546	0.201
2.01	2.345	0.335
3.819	2.077	-1.742
1.876	2.278	0.402
1.943	2.345	0.402
2.613	2.278	-0.335
2.01	2.613	0.603
2.948	2.412	-0.536
1.876	2.01	0.134
2.144	2.546	0.402
2.211	1.943	-0.268
3.551	2.613	-0.938
2.077	2.613	0.536
2.278	2.68	0.402
2.211	2.613	0.402
2.747	1.876	-0.871
2.881	1.675	-1.206
2.278	2.546	0.268
2.345	2.211	-0.134
1.876	1.943	0.067
1.809	2.144	0.335
2.412	2.546	0.134
1.809	1.876	0.067
1.541	1.608	0.067
1.742	2.01	0.268
2.211	2.211	0
1.876	2.211	0.335
1.608	2.144	0.536
1.876	2.01	0.134
1.876	2.144	0.268
1.876	1.943	0.067
1.541	1.742	0.201
1.675	2.144	0.469
1.876	2.278	0.402
3.551	2.077	-1.474
1.809	2.077	0.268
2.077	2.412	0.335
1.876	2.01	0.134
3.015	2.077	-0.938
1.943	1.943	0
2.881	1.943	-0.938
2.077	2.144	0.067
1.943	2.211	0.268
2.144	2.479	0.335
2.278	2.345	0.067
1.876	2.345	0.469
2.144	2.278	0.134
2.278	2.814	0.536
2.077	2.546	0.469
2.412	2.479	0.067
1.876	2.144	0.268
3.886	2.345	-1.541
2.211	2.546	0.335
1.943	2.479	0.536
2.01	2.211	0.201
2.01	2.278	0.268
1.943	2.546	0.603
2.077	2.345	0.268
2.077	2.345	0.268
2.345	2.68	0.335
2.077	2.546	0.469
2.278	2.546	0.268
1.474	1.876	0.402
3.015	2.077	-0.938
1.943	2.144	0.201
1.742	2.01	0.268
1.943	1.943	0
2.077	2.144	0.067
1.943	2.077	0.134
1.943	2.412	0.469
1.809	2.211	0.402
1.809	2.211	0.402
1.943	2.479	0.536
3.149	1.876	-1.273
3.283	2.01	-1.273
3.417	2.412	-1.005
3.551	2.211	-1.34
1.943	2.345	0.402
2.01	2.278	0.268
1.809	2.278	0.469
1.675	2.01	0.335
1.474	2.144	0.67
1.876	2.278	0.402
1.742	2.144	0.402
1.809	2.211	0.402
1.809	1.742	-0.067
2.01	2.144	0.134
1.943	2.01	0.067
1.608	2.211	0.603
1.809	2.077	0.268
1.675	1.675	0
1.474	2.278	0.804
1.608	2.01	0.402
1.943	2.144	0.201
2.01	2.144	0.134
2.211	2.211	0
1.809	1.943	0.134
2.01	2.01	0
1.541	2.01	0.469
1.675	2.278	0.603
2.01	2.412	0.402
2.546	2.546	0
1.608	2.278	0.67
1.809	2.144	0.335
1.809	2.077	0.268
2.01	2.345	0.335
3.417	2.211	-1.206
3.551	1.876	-1.675
1.943	2.613	0.67
2.077	2.412	0.335
2.01	2.546	0.536
2.144	2.278	0.134
2.144	1.876	-0.268
2.144	2.479	0.335
1.943	2.211	0.268
1.943	2.479	0.536
2.01	2.613	0.603
2.278	2.747	0.469
1.809	2.345	0.536
1.742	1.742	0
2.01	1.608	-0.402
1.876	2.211	0.335
2.412	2.412	0
1.809	2.211	0.402
2.077	2.613	0.536
1.675	2.278	0.603
1.608	2.278	0.67
1.943	1.943	0
1.943	2.345	0.402
1.943	2.077	0.134
1.675	1.943	0.268
1.876	2.144	0.268
2.077	2.278	0.201
2.077	2.144	0.067
2.144	2.345	0.201
3.618	2.479	-1.139
1.876	2.01	0.134
1.809	2.01	0.201
3.283	2.077	-1.206
1.943	2.077	0.134
1.675	2.077	0.402
3.35	2.211	-1.139
3.685	2.412	-1.273
1.809	2.01	0.201
1.809	1.943	0.134
1.675	2.211	0.536
2.144	2.345	0.201
3.082	2.077	-1.005
2.479	2.948	0.469
2.01	2.077	0.067
2.077	2.479	0.402
2.144	2.546	0.402
2.077	2.278	0.201
2.077	2.077	0
1.675	2.077	0.402
1.809	1.876	0.067
1.809	2.211	0.402
1.541	2.211	0.67
1.742	2.077	0.335
2.278	2.412	0.134
2.01	2.546	0.536
2.412	2.412	0
1.876	2.345	0.469
1.742	2.278	0.536
1.742	2.412	0.67
2.077	2.211	0.134
1.876	2.211	0.335
1.943	2.077	0.134
3.082	2.345	-0.737
2.01	2.211	0.201
2.077	2.211	0.134
1.943	2.412	0.469
2.077	2.278	0.201
1.876	2.144	0.268
1.608	2.077	0.469
1.608	1.943	0.335
1.675	2.077	0.402
1.742	2.077	0.335
1.876	2.01	0.134
1.809	2.077	0.268
1.943	1.407	-0.536
1.675	1.474	-0.201
1.742	1.943	0.201
1.876	2.546	0.67
2.613	2.144	-0.469
2.077	2.211	0.134
2.01	2.345	0.335
1.876	1.876	0
1.742	1.876	0.134
1.943	2.546	0.603
3.149	1.943	-1.206
2.278	2.077	-0.201
1.943	2.278	0.335
1.675	1.608	-0.067
2.144	2.345	0.201
2.01	2.211	0.201
1.876	2.479	0.603
2.412	2.546	0.134
2.144	2.546	0.402
2.613	2.412	-0.201
2.546	2.144	-0.402
2.278	2.278	0
1.943	2.412	0.469
1.943	2.613	0.67
2.144	2.345	0.201
2.077	2.211	0.134
2.01	1.541	-0.469
2.077	2.211	0.134
2.211	1.943	-0.268
2.01	2.077	0.067
2.345	2.345	0
3.216	2.345	-0.871
2.01	2.345	0.335
1.608	2.01	0.402
1.809	2.278	0.469
2.077	2.345	0.268
2.01	1.876	-0.134
3.819	2.613	-1.206
2.479	2.613	0.134
1.809	2.814	1.005
1.809	2.278	0.469
3.35	1.876	-1.474
2.077	2.613	0.536
1.943	2.613	0.67
2.077	2.479	0.402
2.68	2.814	0.134
1.809	2.68	0.871
2.077	2.211	0.134
2.144	2.278	0.134
1.876	2.412	0.536
1.809	1.876	0.067
1.876	2.144	0.268
1.943	2.144	0.201
1.675	2.278	0.603
2.211	2.345	0.134
2.077	2.077	0
2.144	2.278	0.134
1.876	2.412	0.536
1.943	2.144	0.201
1.943	1.943	0
1.809	2.412	0.603
1.876	2.211	0.335
1.943	2.345	0.402
1.876	1.876	0
2.077	2.546	0.469
2.211	2.412	0.201
2.01	2.345	0.335
2.278	2.077	-0.201
2.01	2.077	0.067
3.685	2.68	-1.005
1.809	1.809	0
2.412	2.278	-0.134
1.943	2.077	0.134
1.675	1.876	0.201
2.211	2.278	0.067
1.876	2.479	0.603
2.144	2.211	0.067
1.742	2.01	0.268
1.943	2.345	0.402
1.876	1.675	-0.201
2.01	2.278	0.268
2.144	2.412	0.268
2.077	2.01	-0.067
1.742	2.144	0.402
1.876	2.613	0.737
1.876	2.211	0.335
1.809	2.077	0.268
2.077	2.345	0.268
2.144	2.613	0.469
1.876	2.01	0.134
1.943	2.546	0.603
1.608	1.742	0.134
1.675	2.345	0.67
1.675	1.943	0.268
1.809	2.211	0.402
2.211	2.211	0
2.077	2.546	0.469
2.211	2.211	0
1.675	1.943	0.268
1.809	2.613	0.804
1.742	2.01	0.268
2.144	1.943	-0.201
2.077	2.412	0.335
2.01	2.278	0.268
1.809	2.01	0.201
2.01	2.278	0.268
2.144	2.479	0.335
1.675	2.144	0.469
2.077	2.077	0
1.541	2.278	0.737
2.345	2.479	0.134
2.613	2.211	-0.402
2.077	2.278	0.201
2.144	2.814	0.67
2.077	2.412	0.335
2.144	2.479	0.335
1.943	2.01	0.067
2.278	2.613	0.335
3.819	2.077	-1.742
1.943	2.412	0.469
3.618	2.077	-1.541
1.742	2.077	0.335
1.809	2.144	0.335
1.809	2.077	0.268
2.278	2.345	0.067
2.077	2.68	0.603
2.01	2.144	0.134
1.943	2.278	0.335
1.943	2.412	0.469
2.345	2.412	0.067
2.144	2.278	0.134
2.613	3.015	0.402
1.943	2.613	0.67
2.546	2.68	0.134
2.546	2.881	0.335
2.613	2.814	0.201
2.01	2.412	0.402
1.943	2.412	0.469
2.144	2.613	0.469
2.077	2.613	0.536
2.144	2.144	0
1.876	2.278	0.402
1.809	1.876	0.067
1.742	2.01	0.268
2.144	2.278	0.134
2.278	1.809	-0.469
1.809	2.211	0.402
1.943	2.546	0.603
3.35	2.546	-0.804
1.876	2.077	0.201
2.144	2.546	0.402
2.412	2.546	0.134
2.01	2.68	0.67
2.01	2.278	0.268
2.01	2.479	0.469
1.742	2.144	0.402
1.876	2.345	0.469
2.345	2.546	0.201
2.546	2.144	-0.402
2.077	2.613	0.536
2.211	2.546	0.335
2.211	2.479	0.268
2.144	1.943	-0.201
1.809	2.01	0.201
2.278	2.412	0.134
2.211	2.211	0
2.077	2.479	0.402
1.943	2.412	0.469
2.278	2.345	0.067
2.144	1.943	-0.201
2.01	2.01	0
2.479	2.747	0.268
3.082	2.814	-0.268
3.283	2.211	-1.072
1.943	2.68	0.737
1.809	2.412	0.603
1.809	1.943	0.134
1.675	2.01	0.335
1.675	1.809	0.134
1.675	2.077	0.402
2.077	2.077	0
1.742	2.144	0.402
2.01	2.077	0.067
3.484	2.144	-1.34
3.484	2.278	-1.206
2.211	2.211	0
2.077	2.345	0.268
1.943	2.077	0.134
1.876	2.211	0.335
2.077	2.211	0.134
1.943	2.077	0.134
1.943	2.077	0.134
1.541	1.809	0.268
1.675	2.01	0.335
3.283	2.01	-1.273
1.809	2.01	0.201
1.876	2.412	0.536
1.809	1.809	0
1.943	2.211	0.268
1.943	2.144	0.201
1.809	2.814	1.005
1.876	2.077	0.201
2.077	1.809	-0.268
1.943	2.144	0.201
1.809	1.876	0.067
3.417	2.144	-1.273
3.685	2.077	-1.608
2.077	2.077	0
2.278	2.278	0
2.278	2.479	0.201
1.541	1.876	0.335
2.814	1.809	-1.005
2.01	2.211	0.201
1.876	2.144	0.268
1.943	2.211	0.268
1.943	2.211	0.268
3.618	2.278	-1.34
1.809	2.01	0.201
2.077	2.144	0.067
2.412	2.814	0.402
2.01	2.412	0.402
2.278	2.546	0.268
2.948	2.948	0
2.613	3.082	0.469
2.546	3.015	0.469
2.345	2.345	0
1.943	2.01	0.067
2.211	2.881	0.67
2.412	2.814	0.402
2.479	2.881	0.402
2.412	2.747	0.335
2.345	2.546	0.201
1.943	2.412	0.469
2.345	2.814	0.469
2.345	2.948	0.603
2.211	2.613	0.402
2.01	2.077	0.067
1.876	2.345	0.469
3.149	2.211	-0.938
2.345	2.412	0.067
2.345	2.479	0.134
2.345	2.412	0.067
2.68	2.68	0
2.345	2.345	0
3.149	2.077	-1.072
3.551	2.278	-1.273
2.613	2.546	-0.067
2.01	2.278	0.268
2.01	2.144	0.134
1.943	2.278	0.335
2.278	2.345	0.067
2.144	2.144	0
2.546	2.546	0
2.412	2.412	0
2.077	2.144	0.067
1.742	2.077	0.335
1.943	2.278	0.335
1.742	2.077	0.335
1.474	1.876	0.402
1.675	1.742	0.067
1.675	1.742	0.067
2.144	2.546	0.402
1.809	2.278	0.469
1.541	2.077	0.536
1.943	2.144	0.201
1.809	2.01	0.201
2.077	2.278	0.201
1.675	1.943	0.268
1.742	1.742	0
1.943	2.144	0.201
2.412	1.675	-0.737
1.809	2.077	0.268
1.742	1.943	0.201
1.943	2.077	0.134
1.675	1.675	0
2.278	2.479	0.201
2.01	2.345	0.335
2.077	2.546	0.469
1.608	2.144	0.536
1.675	1.876	0.201
1.876	2.412	0.536
1.876	2.345	0.469
1.876	2.345	0.469
1.742	2.278	0.536
2.144	2.144	0
1.809	2.144	0.335
1.675	1.943	0.268
2.01	2.144	0.134
2.479	2.479	0
3.015	2.077	-0.938
2.077	2.412	0.335
1.943	2.01	0.067
1.943	2.278	0.335
2.01	2.144	0.134
1.943	2.211	0.268
1.809	2.077	0.268
1.809	2.546	0.737
1.943	2.412	0.469
2.345	2.412	0.067
2.144	2.278	0.134
3.685	2.345	-1.34
2.077	2.278	0.201
1.943	2.345	0.402
2.077	2.211	0.134
[truncated: 33,439 more rows]

## Sheet: S2b
T_ori	T_MatP	Paired difference
70	110	40
60	60	0
50	35	-15
10	10	0
-35	15	50
10	55	45
25	20	-5
50	45	-5
30	45	15
25	90	65
0	45	45
5	45	40
45	90	45
25	30	5
-20	30	50
55	95	40
5	35	30
55	65	10
25	85	60
5	30	25
-15	20	35
25	20	-5
15	50	35
30	90	60
10	60	50
-20	30	50
10	20	10
-10	15	25
-15	15	30
15	75	60
15	10	-5
0	40	40
30	40	10
30	50	20
10	35	25
15	20	5
-10	55	65
-5	30	35
-20	35	55
25	40	15
10	25	15
25	50	25
15	30	15
15	65	50
30	65	35
5	25	20
-10	30	40
25	20	-5
20	50	30
50	60	10
50	100	50
0	85	85
40	45	5
15	35	20
30	25	-5
30	35	5
25	35	10
-45	40	85
10	30	20
15	45	30
50	60	10
-25	5	30
-5	20	25
20	30	10
95	105	10
30	75	45
5	25	20
10	40	30
10	75	65
-25	10	35
10	35	25
55	85	30
45	70	25
105	120	15
15	30	15
-30	10	40
-30	20	50
-25	65	90
25	60	35
25	45	20
10	50	40
15	25	10
15	45	30
20	45	25
55	80	25
35	85	50
20	55	35
25	80	55
10	55	45
10	60	50
25	60	35
5	35	30
50	105	55
-5	5	10
-15	35	50
35	55	20
95	105	10
10	60	50
10	40	30
0	45	45
20	15	-5
25	55	30
20	30	10
10	15	5
20	60	40
20	65	45
85	35	-50
50	45	-5
-10	5	15
55	30	-25
35	55	20
15	40	25
65	105	40
10	10	0
10	30	20
20	20	0
20	35	15
10	65	55
25	50	25
25	35	10
-10	10	20
40	40	0
90	-10	-100
5	15	10
35	115	80
85	90	5
-35	20	55
10	25	15
0	25	25
30	40	10
20	30	10
5	50	45
0	50	50
20	105	85
15	45	30
35	45	10
-5	25	30
-5	25	30
30	70	40
35	35	0
30	90	60
5	25	20
10	60	50
20	20	0
55	75	20
10	60	50
-15	70	85
-20	5	25
-20	10	30
-10	20	30
-10	10	20
25	45	20
5	70	65
30	-20	-50
0	15	15
45	55	10
5	40	35
15	35	20
-20	5	25
20	65	45
25	60	35
10	55	45
10	25	15
-40	5	45
15	20	5
-20	10	30
5	35	30
5	35	30
20	45	25
20	85	65
5	75	70
5	60	55
-45	-5	40
-5	25	30
-10	50	60
-20	20	40
-30	25	55
30	45	15
-20	10	30
-25	20	45
-30	35	65
10	30	20
15	45	30
5	60	55
40	100	60
40	55	15
20	30	10
45	60	15
40	55	15
30	70	40
40	55	15
25	50	25
15	60	45
20	80	60
35	25	-10
0	45	45
0	40	40
-5	20	25
5	35	30
15	15	0
35	75	40
25	85	60
10	115	105
5	105	100
30	50	20
10	50	40
10	40	30
35	30	-5
20	35	15
40	65	25
5	35	30
-5	20	25
-15	10	25
25	35	10
15	65	50
0	10	10
-15	15	30
-5	25	30
5	25	20
30	10	-20
30	10	-20
30	55	25
45	45	0
5	25	20
-15	10	25
45	45	0
45	75	30
45	95	50
0	10	10
0	40	40
20	35	15
95	95	0
-25	10	35
20	30	10
25	50	25
30	65	35
5	75	70
10	55	45
60	10	-50
20	20	0
5	45	40
25	50	25
100	55	-45
45	135	90
5	30	25
0	35	35
-10	10	20
10	105	95
-10	5	15
-30	20	50
15	30	15
5	15	10
30	20	-10
5	25	20
40	40	0
0	30	30
-35	5	40
5	15	10
30	65	35
55	45	-10
45	55	10
25	5	-20
10	50	40
-30	45	75
-20	10	30
15	60	45
5	30	25
15	25	10
25	60	35
105	110	5
115	140	25
35	65	30
25	30	5
-20	10	30
-15	-10	5
30	35	5
25	50	25
45	20	-25
25	45	20
15	60	45
45	65	20
25	15	-10
15	5	-10
25	65	40
0	50	50
0	35	35
5	50	45
40	75	35
25	70	45
15	20	5
-5	35	40
30	70	40
25	55	30
25	35	10
60	65	5
40	80	40
30	65	35
25	95	70
5	55	50
-10	0	10
-15	10	25
-25	15	40
-20	10	30
0	70	70
35	55	20
15	70	55
25	40	15
-10	30	40
-15	35	50
-40	10	50
10	40	30
25	95	70
25	55	30
20	55	35
45	60	15
45	65	20
30	85	55
10	80	70
20	60	40
20	45	25
50	60	10
25	40	15
15	65	50
10	125	115
5	40	35
-5	80	85
25	35	10
70	40	-30
35	65	30
10	40	30
0	20	20
-5	20	25
-30	20	50
5	30	25
5	45	40
10	55	45
15	90	75
35	15	-20
0	35	35
5	40	35
50	70	20
75	55	-20
55	65	10
20	40	20
15	35	20
25	40	15
45	55	10
0	40	40
35	80	45
40	95	55
40	85	45
-15	30	45
-25	25	50
55	85	30
20	55	35
10	55	45
65	80	15
20	60	40
40	85	45
45	50	5
-5	35	40
70	15	-55
10	45	35
-5	25	30
15	40	25
-40	10	50
25	40	15
20	85	65
20	50	30
5	25	20
-5	45	50
30	65	35
10	75	65
15	50	35
5	10	5
25	20	-5
60	125	65
5	50	45
15	30	15
40	85	45
40	55	15
50	70	20
-30	20	50
95	110	15
-30	10	40
5	15	10
20	55	35
5	50	45
-20	30	50
5	40	35
60	65	5
40	45	5
-25	35	60
-10	30	40
10	80	70
5	10	5
15	60	45
20	30	10
-20	35	55
-10	10	20
-20	20	40
0	40	40
0	35	35
0	35	35
0	50	50
75	100	25
65	100	35
45	60	15
80	70	-10
-5	30	35
15	25	10
-20	-5	15
30	75	45
-15	-15	0
-10	20	30
20	45	25
20	25	5
65	70	5
15	100	85
20	45	25
5	30	25
25	35	10
50	45	-5
30	20	-10
25	30	5
15	5	-10
50	35	-15
25	55	30
60	70	10
40	85	45
-5	40	45
30	30	0
15	50	35
40	60	20
35	70	35
-5	35	40
-20	45	65
-20	20	40
0	20	20
5	25	20
30	75	45
25	25	0
-20	0	20
-5	20	25
15	40	25
60	75	15
45	60	15
75	100	25
5	45	40
45	60	15
30	35	5
-5	15	20
-25	15	40
25	45	20
-15	25	40
-20	20	40
5	35	30
5	35	30
10	5	-5
0	90	90
35	85	50
25	15	-10
60	60	0
25	50	25
5	70	65
-25	15	40
15	20	5
35	30	-5
15	35	20
10	40	30
-45	35	80
-35	5	40
5	60	55
10	10	0
15	10	-5
-10	40	50
45	30	-15
-15	25	40
10	40	30
5	20	15
60	90	30
25	35	10
-5	35	40
25	35	10
35	50	15
15	20	5
-5	30	35
-5	85	90
-20	20	40
-30	15	45
15	45	30
5	25	20
75	80	5
-15	15	30
25	70	45
5	55	50
-5	25	30
15	85	70
-10	45	55
-10	50	60
-10	60	70
-15	15	30
45	60	15
-10	25	35
-30	35	65
60	65	5
30	80	50
5	40	35
5	30	25
-20	20	40
-30	20	50
0	50	50
30	65	35
0	45	45
15	70	55
0	50	50
35	40	5
60	75	15
10	55	45
45	20	-25
20	40	20
20	55	35
25	35	10
55	125	70
50	80	30
-5	45	50
10	45	35
25	80	55
-30	0	30
35	15	-20
15	75	60
65	90	25
10	30	20
0	25	25
25	45	20
15	20	5
20	50	30
0	50	50
10	30	20
0	85	85
10	15	5
10	40	30
50	50	0
-10	5	15
-30	10	40
25	30	5
40	50	10
30	45	15
5	15	10
-10	15	25
-10	25	35
10	50	40
-40	40	80
25	50	25
20	45	25
15	40	25
-20	40	60
10	50	40
50	55	5
25	60	35
15	30	15
5	40	35
20	15	-5
25	65	40
45	70	25
30	75	45
10	40	30
80	80	0
25	35	10
20	40	20
25	50	25
10	55	45
-10	65	75
0	50	50
-35	10	45
40	60	20
65	95	30
-45	55	100
-35	5	40
10	30	20
105	30	-75
115	135	20
25	50	25
95	105	10
50	65	15
15	30	15
20	30	10
25	60	35
25	30	5
45	110	65
15	10	-5
-15	50	65
10	30	20
0	70	70
0	20	20
25	55	30
20	15	-5
25	75	50
45	50	5
-15	20	35
-20	10	30
20	50	30
5	50	45
5	55	50
-5	45	50
5	50	45
10	25	15
25	80	55
35	55	20
-30	5	35
-20	10	30
-25	25	50
-45	-20	25
50	65	15
0	60	60
-10	15	25
20	30	10
25	60	35
45	70	25
35	25	-10
-10	40	50
-25	50	75
10	25	15
5	55	50
-10	40	50
30	25	-5
40	50	10
30	70	40
70	105	35
50	65	15
45	40	-5
75	75	0
0	35	35
5	80	75
-5	40	45
25	20	-5
110	105	-5
20	65	45
65	125	60
-15	25	40
-10	10	20
45	35	-10
25	55	30
135	140	5
120	20	-100
5	20	15
15	40	25
15	35	20
0	35	35
10	40	30
5	35	30
5	50	45
20	35	15
5	60	55
10	5	-5
60	100	40
35	80	45
45	60	15
0	35	35
-5	30	35
5	20	15
10	50	40
40	65	25
35	90	55
-5	20	25
25	15	-10
20	80	60
-10	30	40
10	30	20
70	70	0
70	90	20
100	100	0
5	30	25
10	40	30
20	30	10
25	40	15
10	40	30
0	35	35
40	80	40
15	20	5
20	75	55
25	30	5
60	135	75
60	70	10
15	35	20
-20	25	45
30	10	-20
30	25	-5
45	90	45
25	75	50
30	65	35
50	40	-10
30	60	30
65	-5	-70
40	70	30
55	60	5
-15	5	20
65	60	-5
20	35	15
10	110	100
-35	5	40
20	55	35
60	65	5
90	120	30
55	85	30
35	70	35
30	50	20
20	50	30
10	85	75
0	25	25
20	40	20
15	40	25
10	40	30
5	45	40
50	80	30
20	80	60
0	30	30
-5	40	45
20	50	30
10	50	40
40	40	0
20	35	15
-5	50	55
40	50	10
45	55	10
10	50	40
45	55	10
70	75	5
85	70	-15
10	35	25
-40	35	75
20	25	5
75	80	5
35	45	10
15	35	20
-30	15	45
110	65	-45
5	30	25
20	35	15
15	50	35
15	65	50
-20	40	60
-15	35	50
35	35	0
10	65	55
35	45	10
70	80	10
25	55	30
25	100	75
20	105	85
30	80	50
5	30	25
15	40	25
-45	25	70
-30	30	60
0	50	50
0	55	55
25	30	5
25	90	65
20	25	5
20	45	25
10	35	25
10	45	35
10	20	10
20	-5	-25
-20	30	50
-10	20	30
5	35	30
15	70	55
30	50	20
35	55	20
35	75	40
-5	35	40
25	70	45
20	60	40
15	40	25
105	40	-65
20	40	20
25	35	10
10	30	20
100	75	-25
35	35	0
65	70	5
75	50	-25
60	70	10
30	100	70
70	75	5
30	75	45
40	90	50
40	65	25
35	50	15
20	55	35
25	45	20
15	55	40
15	75	60
20	50	30
15	65	50
10	55	45
-30	-5	25
-20	10	30
15	15	0
10	40	30
5	5	0
-35	5	40
-40	45	85
-35	35	70
0	55	55
-5	35	40
-35	10	45
10	75	65
10	30	20
-10	25	35
15	30	15
20	70	50
15	60	45
-15	55	70
-25	15	40
15	115	100
40	50	10
-40	15	55
-40	0	40
-40	20	60
-40	15	55
15	20	5
5	20	15
65	75	10
55	60	5
15	20	5
30	30	0
45	50	5
20	75	55
25	35	10
20	110	90
-40	0	40
0	15	15
-20	10	30
10	55	45
10	45	35
-15	35	50
35	50	15
10	50	40
20	70	50
25	65	40
70	130	60
30	25	-5
0	25	25
5	15	10
5	15	10
65	95	30
20	35	15
10	30	20
10	35	25
80	25	-55
25	60	35
20	60	40
40	50	10
40	50	10
45	45	0
55	20	-35
-10	30	40
15	60	45
25	35	10
-15	10	25
20	35	15
5	25	20
15	40	25
25	20	-5
-15	10	25
-35	10	45
5	60	55
5	45	40
-35	20	55
-20	5	25
20	30	10
-10	35	45
0	20	20
30	45	15
45	45	0
5	40	35
30	70	40
0	45	45
-15	40	55
10	30	20
15	45	30
75	140	65
100	65	-35
30	30	0
5	25	20
25	25	0
-10	15	25
15	25	10
35	35	0
55	40	-15
20	35	15
35	50	15
25	30	5
20	60	40
25	45	20
20	45	25
115	20	-95
-5	100	105
90	100	10
90	95	5
-30	10	40
20	40	20
-35	30	65
-30	15	45
25	70	45
10	35	25
35	35	0
30	25	-5
-45	65	110
45	100	55
40	15	-25
30	55	25
-30	5	35
-25	5	30
70	140	70
110	130	20
15	35	20
-10	35	45
-5	50	55
0	10	10
-20	20	40
0	20	20
-25	20	45
5	40	35
-10	25	35
25	15	-10
15	55	40
40	50	10
50	75	25
15	45	30
5	45	40
10	30	20
50	105	55
5	35	30
-40	15	55
40	50	10
10	40	30
20	45	25
0	55	55
20	75	55
15	80	65
25	55	30
45	100	55
10	25	15
0	50	50
30	60	30
20	20	0
20	65	45
30	55	25
5	45	40
10	40	30
30	55	25
5	20	15
20	50	30
45	60	15
25	20	-5
10	25	15
20	20	0
10	20	10
45	65	20
5	50	45
-20	10	30
-25	30	55
-10	25	35
5	15	10
-40	55	95
-40	15	55
-45	25	70
-35	10	45
90	95	5
-20	30	50
-10	35	45
-25	45	70
10	25	15
10	40	30
125	140	15
-35	30	65
-35	20	55
30	45	15
-5	55	60
0	105	105
20	30	10
-30	0	30
-10	40	50
10	45	35
30	30	0
-35	45	80
10	35	25
50	95	45
15	40	25
25	75	50
20	15	-5
25	65	40
10	45	35
15	35	20
80	80	0
145	145	0
15	35	20
20	45	25
-25	40	65
-5	30	35
60	65	5
20	30	10
70	115	45
100	105	5
-35	15	50
-15	5	20
20	40	20
-15	15	30
60	80	20
-15	30	45
5	10	5
20	70	50
15	40	25
-15	25	40
30	70	40
30	50	20
5	15	10
45	85	40
35	75	40
10	40	30
-5	55	60
35	70	35
15	35	20
-20	45	65
-45	40	85
-35	40	75
-5	15	20
-5	0	5
5	55	50
20	65	45
40	45	5
45	115	70
15	40	25
20	45	25
5	30	25
20	35	15
20	60	40
0	15	15
15	35	20
-40	10	50
-35	0	35
5	40	35
30	55	25
20	25	5
-20	45	65
15	45	30
30	40	10
-40	0	40
-40	5	45
0	40	40
15	40	25
10	65	55
30	55	25
5	15	10
0	15	15
-40	45	85
-20	35	55
0	30	30
-5	15	20
5	45	40
35	65	30
5	25	20
65	120	55
-10	55	65
5	25	20
-5	15	20
-15	15	30
-10	15	25
20	25	5
70	65	-5
30	40	10
40	45	5
45	60	15
5	10	5
20	30	10
5	50	45
5	35	30
25	70	45
15	25	10
105	45	-60
-30	5	35
20	40	20
10	5	-5
-30	-5	25
-40	-15	25
-10	50	60
-5	15	20
25	45	20
35	45	10
0	20	20
-5	15	20
30	95	65
15	45	30
35	50	15
15	40	25
-20	15	35
80	35	-45
10	40	30
-15	35	50
25	40	15
0	25	25
5	15	10
25	55	30
25	25	0
20	30	10
-35	5	40
15	30	15
10	45	35
-15	5	20
-35	35	70
25	5	-20
30	60	30
20	45	25
-5	25	30
45	105	60
35	60	25
30	55	25
10	65	55
-35	10	45
30	75	45
20	90	70
-25	10	35
35	50	15
5	40	35
65	140	75
-5	30	35
-10	15	25
45	65	20
125	105	-20
20	20	0
45	55	10
15	35	20
30	95	65
60	80	20
15	65	50
-10	30	40
-15	45	60
20	40	20
15	45	30
10	15	5
15	60	45
30	35	5
5	60	55
20	35	15
30	60	30
45	80	35
45	55	10
30	95	65
-25	-5	20
-15	10	25
-30	20	50
15	15	0
15	50	35
5	0	-5
40	40	0
40	115	75
45	90	45
40	70	30
5	35	30
-15	20	35
-15	30	45
60	65	5
20	65	45
20	50	30
-5	50	55
5	20	15
15	90	75
25	20	-5
15	40	25
40	45	5
-5	25	30
20	55	35
-20	15	35
5	40	35
20	45	25
-40	40	80
-30	10	40
-20	5	25
-30	45	75
5	20	15
-25	35	60
20	40	20
30	40	10
30	10	-20
40	60	20
20	35	15
80	100	20
85	100	15
30	65	35
10	20	10
20	20	0
-30	15	45
-20	10	30
30	70	40
50	110	60
25	60	35
35	35	0
65	80	15
40	80	40
-5	5	10
-20	0	20
-15	10	25
-30	15	45
-35	10	45
45	85	40
20	20	0
-10	25	35
-5	25	30
-25	5	30
25	70	45
30	60	30
30	85	55
15	45	30
-10	10	20
0	30	30
35	80	45
50	60	10
25	60	35
-5	45	50
-35	20	55
-5	10	15
45	45	0
30	55	25
90	110	20
0	40	40
10	30	20
50	65	15
-10	35	45
-20	10	30
20	30	10
0	35	35
0	50	50
10	40	30
30	75	45
80	60	-20
-30	20	50
5	35	30
10	55	45
45	50	5
10	35	25
5	25	20
20	35	15
0	40	40
-5	45	50
20	30	10
20	25	5
-10	10	20
20	45	25
-5	15	20
10	50	40
40	70	30
45	65	20
30	65	35
5	35	30
30	45	15
5	25	20
15	25	10
0	70	70
10	65	55
-10	10	20
5	30	25
-5	50	55
-5	15	20
5	55	50
80	90	10
30	30	0
15	45	30
15	30	15
115	120	5
10	20	10
75	35	-40
115	100	-15
60	70	10
10	-10	-20
-10	115	125
-10	15	25
10	15	5
10	90	80
15	50	35
35	25	-10
-5	40	45
0	35	35
5	15	10
-45	45	90
5	30	25
20	30	10
15	50	35
30	70	40
20	50	30
5	60	55
60	75	15
45	65	20
15	35	20
20	10	-10
-15	15	30
5	45	40
-5	10	15
-35	10	45
-10	-5	5
5	30	25
5	20	15
25	25	0
15	35	20
70	50	-20
10	35	25
25	75	50
30	60	30
15	70	55
15	90	75
15	45	30
15	50	35
-15	35	50
10	15	5
10	35	25
5	45	40
-20	15	35
-10	35	45
35	35	0
10	40	30
5	50	45
45	60	15
-5	30	35
55	50	-5
30	55	25
5	35	30
-35	25	60
-45	0	45
-15	30	45
-15	45	60
55	75	20
15	50	35
-5	25	30
-10	25	35
-15	20	35
-40	15	55
-5	55	60
-20	20	40
-5	35	40
-10	45	55
25	105	80
-5	55	60
-25	30	55
-40	10	50
-30	15	45
50	85	35
50	30	-20
20	65	45
25	110	85
40	85	45
20	65	45
5	30	25
-15	25	40
15	25	10
5	35	30
50	55	5
35	45	10
30	70	40
25	25	0
35	100	65
-15	50	65
15	80	65
10	20	10
40	55	15
125	50	-75
-35	10	45
-25	10	35
10	50	40
20	40	20
25	65	40
30	45	15
40	55	15
55	75	20
25	65	40
5	60	55
20	65	45
95	20	-75
45	45	0
-5	45	50
15	20	5
5	45	40
25	40	15
35	65	30
-10	35	45
-15	15	30
45	90	45
35	95	60
-35	15	50
-40	25	65
-5	40	45
-15	45	60
-5	30	35
60	65	5
20	55	35
10	50	40
70	55	-15
110	120	10
-25	10	35
20	35	15
15	35	20
-10	50	60
20	45	25
10	10	0
20	55	35
25	55	30
25	55	30
-15	20	35
0	25	25
75	10	-65
45	55	10
35	40	5
130	85	-45
85	5	-80
60	85	25
10	30	20
-25	70	95
35	50	15
0	30	30
-5	50	55
25	85	60
55	135	80
35	85	50
0	25	25
65	80	15
-10	25	35
45	55	10
30	60	30
0	20	20
-25	40	65
-30	25	55
5	30	25
75	130	55
15	65	50
-10	25	35
20	80	60
10	50	40
5	20	15
0	45	45
5	30	25
10	30	20
30	70	40
25	45	20
25	35	10
15	35	20
25	55	30
5	25	20
20	25	5
20	20	0
20	30	10
10	45	35
-20	50	70
25	80	55
-15	45	60
-25	40	65
10	75	65
5	45	40
0	30	30
15	35	20
0	25	25
35	50	15
40	80	40
55	70	15
0	30	30
15	60	45
35	50	15
25	85	60
35	60	25
-10	40	50
25	55	30
25	45	20
35	55	20
35	95	60
50	50	0
-10	35	45
5	45	40
35	50	15
15	20	5
0	40	40
5	25	20
25	50	25
25	60	35
80	15	-65
30	35	5
75	90	15
-15	40	55
0	30	30
-25	5	30
65	75	10
35	70	35
75	65	-10
10	30	20
20	35	15
0	25	25
-25	30	55
35	55	20
70	30	-40
35	45	10
10	40	30
0	10	10
15	10	-5
0	50	50
20	45	25
25	30	5
-10	20	30
-15	30	45
10	45	35
20	55	35
10	75	65
30	95	65
10	40	30
10	65	55
-5	15	20
-30	35	65
-30	10	40
-10	45	55
5	25	20
5	25	20
20	20	0
-5	35	40
-5	25	30
60	15	-45
50	65	15
0	15	15
-10	40	50
15	15	0
40	50	10
30	75	45
65	80	15
50	65	15
5	35	30
15	50	35
15	75	60
10	60	50
-5	40	45
0	30	30
50	100	50
40	90	50
15	90	75
10	20	10
5	40	35
5	55	50
10	55	45
15	55	40
-40	15	55
-30	15	45
15	70	55
20	90	70
55	120	65
40	40	0
15	35	20
10	40	30
25	70	45
15	60	45
25	35	10
55	95	40
15	30	15
25	40	15
35	50	15
-30	-5	25
-40	10	50
-15	15	30
45	75	30
55	60	5
60	60	0
25	50	25
45	85	40
55	65	10
20	50	30
25	35	10
5	75	70
-20	15	35
-30	25	55
-10	50	60
5	40	35
65	70	5
25	25	0
-35	15	50
-5	15	20
5	45	40
-10	25	35
-25	15	40
-10	25	35
-25	5	30
20	105	85
40	55	15
35	45	10
5	35	30
-35	10	45
-10	25	35
20	55	35
75	25	-50
-30	25	55
-30	5	35
35	75	40
50	100	50
45	115	70
50	85	35
-45	35	80
-25	60	85
15	35	20
60	115	55
115	90	-25
5	15	10
15	15	0
10	40	30
10	40	30
10	30	20
-5	30	35
-5	35	40
5	60	55
-10	35	45
20	30	10
-10	40	50
5	30	25
-15	35	50
-10	35	45
15	60	45
15	25	10
25	45	20
40	45	5
15	35	20
15	30	15
60	105	45
5	15	10
-10	60	70
-30	30	60
-15	30	45
30	90	60
10	45	35
60	85	25
15	45	30
10	30	20
5	40	35
20	65	45
40	45	5
25	30	5
25	25	0
30	10	-20
10	60	50
20	50	30
35	65	30
25	65	40
25	45	20
55	90	35
45	90	45
15	25	10
30	50	20
5	25	20
15	60	45
-40	-5	35
-35	-5	30
10	55	45
20	35	15
-15	5	20
80	100	20
130	130	0
50	90	40
10	55	45
20	10	-10
15	25	10
20	40	20
10	35	25
10	50	40
5	25	20
-15	10	25
0	60	60
-20	40	60
-5	30	35
-25	30	55
30	65	35
20	55	35
20	30	10
10	60	50
10	40	30
5	45	40
5	30	25
40	65	25
20	40	20
20	55	35
45	75	30
30	65	35
50	65	15
20	70	50
10	20	10
10	40	30
45	105	60
80	110	30
0	20	20
5	30	25
15	20	5
10	35	25
5	25	20
-10	50	60
-10	45	55
10	30	20
5	45	40
25	75	50
20	75	55
15	40	25
-5	25	30
30	45	15
25	60	35
25	60	35
70	90	20
80	90	10
25	40	15
15	70	55
5	15	10
-25	25	50
15	55	40
20	35	15
0	105	105
20	55	35
5	25	20
-10	60	70
15	25	10
-5	20	25
40	55	15
75	75	0
0	50	50
55	65	10
45	85	40
15	20	5
-10	30	40
45	45	0
0	30	30
35	50	15
25	80	55
35	75	40
60	90	30
-40	-10	30
30	80	50
15	50	35
40	60	20
30	80	50
35	40	5
40	80	40
40	55	15
15	70	55
5	45	40
15	60	45
85	40	-45
40	65	25
30	55	25
30	40	10
20	30	10
10	30	20
0	55	55
40	20	-20
20	45	25
25	65	40
15	35	20
45	95	50
70	80	10
-5	65	70
15	35	20
5	40	35
40	55	15
15	65	50
25	135	110
35	10	-25
85	45	-40
10	25	15
100	60	-40
-5	75	80
30	105	75
30	85	55
35	70	35
-40	20	60
-10	10	20
40	30	-10
50	30	-20
-25	15	40
5	10	5
70	100	30
10	55	45
5	20	15
25	20	-5
25	65	40
45	80	35
50	55	5
30	55	25
20	30	10
-15	25	40
20	35	15
20	55	35
25	35	10
55	105	50
65	75	10
-30	20	50
10	50	40
25	80	55
25	95	70
5	15	10
15	60	45
5	15	10
10	20	10
5	50	45
0	30	30
20	50	30
10	50	40
30	55	25
-40	15	55
-15	5	20
-25	10	35
-25	15	40
15	35	20
10	25	15
15	65	50
25	30	5
10	40	30
30	40	10
30	60	30
30	40	10
15	50	35
0	25	25
0	40	40
20	50	30
50	20	-30
-5	15	20
-5	35	40
0	35	35
-20	-5	15
50	45	-5
25	35	10
15	75	60
25	0	-25
35	70	35
35	45	10
30	45	15
45	30	-15
35	20	-15
55	10	-45
20	60	40
35	35	0
55	25	-30
30	35	5
25	35	10
25	65	40
25	60	35
5	30	25
25	30	5
30	10	-20
65	110	45
55	60	5
-5	50	55
5	25	20
15	75	60
-45	40	85
55	80	25
50	65	15
10	30	20
10	30	20
10	50	40
-30	15	45
-30	10	40
-25	35	60
15	25	10
-15	30	45
20	35	15
15	100	85
15	45	30
25	40	15
0	35	35
-5	10	15
20	35	15
30	30	0
-15	20	35
45	85	40
35	65	30
5	50	45
-10	45	55
15	45	30
-5	55	60
45	75	30
145	130	-15
35	50	15
-15	20	35
75	110	35
-10	20	30
50	65	15
25	65	40
40	75	35
20	40	20
-30	0	30
25	40	15
-5	45	50
15	35	20
5	30	25
-15	25	40
40	55	15
10	85	75
10	25	15
30	65	35
-5	20	25
-25	15	40
5	40	35
0	40	40
-25	15	40
-30	20	50
-20	15	35
-45	15	60
25	55	30
15	30	15
35	10	-25
30	60	30
-35	85	120
25	40	15
-30	60	90
5	10	5
20	35	15
10	35	25
40	65	25
55	65	10
5	20	15
15	40	25
-40	-5	35
-40	15	55
-40	10	50
35	50	15
40	40	0
20	30	10
25	45	20
-20	40	60
-10	35	45
-5	30	35
10	40	30
25	60	35
10	55	45
25	45	20
35	55	20
-10	20	30
-15	35	50
-15	65	80
-5	40	45
0	35	35
10	25	15
20	20	0
-5	35	40
-15	20	35
25	40	15
35	30	-5
15	90	75
5	10	5
15	25	10
10	45	35
10	20	10
35	50	15
-15	35	50
-10	10	20
20	35	15
5	30	25
0	60	60
0	0	0
-25	20	45
30	80	50
25	40	15
70	120	50
50	100	50
10	30	20
5	20	15
45	55	10
5	15	10
35	70	35
50	75	25
20	15	-5
10	80	70
40	60	20
5	50	45
5	35	30
-15	25	40
20	15	-5
30	40	10
20	35	15
-5	30	35
15	60	45
35	35	0
5	55	50
30	30	0
15	50	35
20	65	45
40	115	75
5	35	30
10	65	55
15	35	20
15	45	30
20	60	40
5	35	30
15	35	20
35	90	55
35	55	20
25	80	55
40	40	0
-45	0	45
-40	15	55
-35	25	60
[truncated: 27,996 more rows]

## Sheet: S2c
IS 130	IS 129
0.00524169	0.00463143
0.00458743	0.00506485
0.00767554	0.00282054
0.00714989	0.00537114
0.00646606	0.0056861
0.00816321	0.00599025
0.00799325	0.00246198
0.00871806	0.0037047
0.00891905	0.00350834
0.00509305	0.00654793
0.00752634	0.00604229
0.00508946	0.00779545
0.0053276	0.00683344
0.00514917	0.00584646
0.00578859	0.00220827
0.00439295	0.00436801
0.0056748	0.00526206
0.00371006	0.00538487
0.00469016	0.00598116
0.00728474	0.00590793
0.00398069	0.00396778
0.0041823	0.00458879
0.00580668	0.00666306
0.0062432	0.00318717
0.00548192	0.00704283
0.00564314	0.00434958
0.0043996	0.0049031
0.0043835	0.00453599
0.00459241	0.00474532
0.00625368	0.00304917
0.00920203	0.00617733
0.00624608	0.00641313
0.00701219	0.00696201
0.00461762	0.00583636
0.00632436	0.00384653
0.00504558	0.00398607
0.0048154	0.00376405
0.00416215	0.00393701
0.00673615	0.00712449
0.00641994	0.00684085
0.00585997	0.00753854
0.00473569	0.00666457
0.00666306	0.00747584
0.0060272	0.00698288
0.00746179	0.00508778
0.00415284	0.00548202
0.006597	0.00463078
0.00688178	0.0054097
0.00710337	0.00586644
0.00640259	0.00471916
0.00599288	0.00610558
0.00765777	0.0055479
0.00773075	0.00461008
0.0077097	0.00513378
0.00580357	0.00661724
0.00651177	0.00615128
0.00651197	0.00496597
0.00459906	0.00513913
0.00334378	0.00488779
0.00583451	0.00318484
0.00589845	0.0038251
0.00546063	0.0048735
0.00636321	0.00524688
0.00715399	0.00566427
0.00708105	0.00563894
0.00499255	0.00577143
0.00590689	0.00342904
0.00407022	0.00329107
0.00498429	0.00503291
0.00504861	0.00460048
0.00520214	0.00509024
0.00450175	0.00459736
0.00840266	0.00437765
0.0071049	0.00468988
0.00597683	0.00480276
0.00417064	0.00458261
0.00476632	0.00433662
0.00663333	0.00294298
0.00568624	0.00239281
0.00318024	0.00384889
0.00431756	0.00488097
0.00292151	0.0031084
0.00523465	0.00502251
0.00540526	0.00338965
0.00255903	0.00343813
0.00293261	0.00672728
0.00546874	0.00583578
0.00619407	0.00715941
0.00588583	0.00600057
0.0067878	0.00483139
0.00372177	0.00490706
0.00572404	0.0058463
0.00496584	0.00590273
0.00738784	0.00388664
0.00731841	0.0055428
0.00605938	0.00593997
0.00547277	0.00558985
0.00376404	0.00473671
0.00473688	0.00543155
0.00750292	0.00508704
0.00586663	0.00480123
0.00667626	0.00344782
0.00428473	0.00487351
0.00596765	0.00591042
0.00406377	0.00345357
0.00232977	0.00711018
0.00330843	0.00484396
0.00379769	0.00445355
0.00654392	0.0046564
0.00627828	0.00353987
0.00620382	0.00233005
0.00525482	0.00242693
0.00603303	0.00469331
0.0042089	0.00410314
0.00352249	0.00241192
0.00558794	0.00398799
0.00615045	0.00421765
0.00377507	0.00524191
0.00451844	0.00522418
0.00835668	0.0050066
0.00847405	0.00335576
0.00551269	0.00330476
0.00492925	0.00597348
0.00434551	0.00441165
0.00377542	0.00509271
0.00595247	0.00345123
0.00510601	0.00306678
0.00650808	0.00301936
0.00681875	0.00813492
0.00552759	0.00747703
0.00559248	0.00484278
0.00609168	0.00311023
0.00604995	0.00550458
0.00735367	0.00568859
0.00735147	0.00345544
0.00659348	0.00348138
0.00516761	0.00412555
0.0063778	0.00385179
0.00457286	0.0039227
0.00879366	0.00490013
0.00940782	0.00325983
0.00359944	0.00514929
0.0030087	0.005143
0.00472922	0.00563855
0.004206	0.00536133
0.00496142	0.00518207
0.00510387	0.0052597
0.00671129	0.00465073
0.00696269	0.00436825
0.00509557	0.00318657
0.00626195	0.00361687
0.00518818	0.00460528
0.00664359	0.00332336
0.00745984	0.00579783
0.00704074	0.00590463
0.00774086	0.00596736
0.00629153	0.0055142
0.00571849	0.00362966
0.00502	0.00566384
0.00816107	0.00578066
0.00734691	0.00341795
0.00567465	0.00385344
0.00638668	0.00499604
0.00493294	0.00504832
0.00569614	0.00450622
0.007102	0.00378379
0.00423373	0.00499097
0.00541647	0.00284267
0.0068661	0.00275188
0.00717699	0.00274116
0.00790546	0.00469544
0.00821741	0.00412645
0.00697462	0.00285333
0.00653247	0.00375723
0.00686094	0.00267929
0.0064474	0.0047661
0.00517894	0.00429052
0.0060108	0.00529516
0.00549489	0.0032325
0.00883076	0.00628495
0.00817257	0.00445672
0.00445503	0.00658619
0.00529648	0.00586227
0.00695125	0.00424896
0.0045833	0.00450353
0.00632028	0.00444182
0.00529148	0.00677037
0.00563589	0.00404332
0.00427872	0.00361025
0.00410413	0.00535574
0.00495878	0.00589221
0.00580567	0.00520273
0.00399092	0.00648074
0.00441343	0.00457859
0.00485396	0.00413956
0.0031192	0.00318261
0.0029945	0.00729146
0.00520156	0.00553852
0.00640253	0.00722526
0.00638376	0.00638663
0.00698415	0.00631896
0.00717948	0.00645265
0.00753971	0.00603369
0.00549284	0.00666591
0.00647674	0.00467744
0.0078757	0.0044997
0.00726209	0.00316394
0.00414665	0.00546161
0.00535193	0.00388549
0.0048225	0.00425767
0.00519924	0.00463201
0.00697716	0.00426761
0.00819313	0.00505476
0.00309622	0.00414003
0.00634437	0.00454554
0.00454386	0.00535231
0.00546407	0.00506899
0.00629519	0.00567475
0.00418231	0.00414781
0.0024415	0.00581338
0.00312443	0.00471319
0.00526039	0.00407859
0.00601954	0.00478836
0.0045308	0.00533137
0.0050888	0.00375984
0.00437435	0.00552784
0.00449857	0.00624844
0.00331359	0.00425773
0.00263593	0.00575458
0.00365106	0.0049945
0.00659175	0.00565454
0.00691421	0.00488681
0.00688983	0.00598194
0.0077773	0.00384323
0.00569452	0.00606042
0.00615131	0.00557339
0.00761178	0.00581202
0.00555272	0.00537353
0.00421398	0.00614522
0.003072	0.0043068
0.00407094	0.00588057
0.00403412	0.00354767
0.00445672	0.00291154
0.00328446	0.00621774
0.00336689	0.00455854
0.00727819	0.00559552
0.00361264	0.00525915
0.00597877	0.00628419
0.00511353	0.00545115
0.00582378	0.00480098
0.00703727	0.00672885
0.00493106	0.00361979
0.0046772	0.00675601
0.00513788	0.00617193
0.004972	0.00620265
0.00531758	0.00579524
0.00465933	0.00756201
0.00575342	0.00698924
0.00705631	0.00695375
0.00689543	0.00615654
0.00692494	0.0064591
0.0080932	0.0054685
0.00781165	0.00524996
0.00661299	0.00608288
0.00617921	0.00761644
0.00699619	0.00610687
0.00779546	0.00553393
0.0057427	0.00401395
0.00436575	0.00437862
0.00554294	0.00626124
0.00431537	0.00589658
0.00611409	0.00291794
0.00606706	0.00394233
0.0057603	0.00724647
0.00534753	0.00574032
0.00518161	0.00459228
0.00479467	0.0046065
0.0055947	0.00534293
0.00563095	0.00497304
0.00664006	0.00613011
0.00539589	0.0060753
0.00493375	0.00435775
0.00660626	0.00685665
0.0074733	0.00443221
0.00588973	0.00353268
0.00701109	0.00566229
0.0057581	0.0047389
0.00604516	0.00473842
0.00705651	0.0049402
0.00637195	0.0015886
0.00734248	0.00513735
0.00822292	0.00800181
0.0053413	0.0064835
0.00689531	0.00663283
0.00356347	0.00651686
0.00557267	0.00367317
0.00576136	0.00482408
0.005963	0.00414648
0.00642356	0.00267758
0.00702035	0.0059134
0.00310255	0.00618949
0.00471999	0.00685027
0.00460151	0.00613848
0.00517597	0.00476452
0.00544857	0.0026314
0.00468645	0.0041785
0.00597067	0.00319594
0.00615716	0.00211734
0.00590396	0.00479462
0.0052247	0.00331163
0.00400556	0.00451562
0.00675578	0.00346289
0.00299722	0.00551502
0.0037719	0.00255404
0.00332017	0.00642675
0.00780717	0.00411434
0.00715827	0.00650294
0.00550364	0.0039259
0.00527816	0.00429867
0.00479774	0.0054918
0.00488622	0.00154062
0.00320038	0.00663985
0.00515899	0.00357143
0.00591993	0.00545141
0.0036475	0.00350838
0.00473993	0.00446108
0.00377248	0.0031076
0.00298777	0.0037804
0.00590599	0.00464482
0.00536882	0.00522042
0.00450645	0.00515899
0.00389121	0.00411198
0.00385736	0.00492738
0.00428408	0.00491935
0.0039463	0.00539919
0.00302222	0.00491891
0.0042125	0.0046438
0.00485535	0.00578509
0.00536819	0.00487753
0.00572892	0.00503943
0.00540492	0.00376872
0.00501889	0.00263542
0.00586163	0.00117929
0.00452198	0.00362443
0.00569754	0.0042434
0.00500465	0.0050579
0.0044983	0.00487846
0.00451598	0.00451277
0.00446824	0.00510665
0.00452953	0.004758
0.00525691	0.00429329
0.00646538	0.00486981
0.00749272	0.00596298
0.00636899	0.00721259
0.00629302	0.00624821
0.00394792	0.00592822
0.00298618	0.00424676
0.004856	0.00621608
0.00457716	0.00543441
0.00415023	0.00420924
0.0043302	0.00399323
0.00259761	0.00394838
0.00586824	0.00339536
0.00538505	0.00380025
0.0039904	0.00408411
0.0037771	0.00679014
0.00346124	0.00540197
0.00608231	0.00486626
0.00726168	0.00476765
0.00650445	0.00569472
0.0032938	0.0026624
0.00515366	0.00554018
0.00477643	0.00445327
0.00550399	0.00398116
0.00381183	0.00482067
0.00439219	0.00534074
0.00716792	0.00420668
0.00589131	0.00555861
0.00754619	0.00544324
0.0059791	0.00597287
0.00734955	0.0050639
0.00418427	0.00659921
0.00442901	0.00595746
0.00453155	0.00584613
0.00456539	0.00596229
0.00480937	0.00433497
0.00263756	0.0071191
0.00291783	0.0052438
0.00408707	0.00512842
0.0063318	0.00413416
0.00534576	0.00315387
0.00323024	0.00509078
0.00408085	0.00424671
0.00444666	0.00557878
0.00441118	0.00360128
0.00463404	0.00478611
0.0037631	0.00356999
0.00494278	0.00367355
0.00651751	0.00339521
0.00529871	0.00497544
0.00533173	0.00541374
0.00429704	0.00367653
0.00609936	0.00577133
0.00458866	0.00504078
0.00574363	0.00555031
0.00565894	0.00519862
0.00670497	0.00569828
0.00425541	0.00319535
0.00599246	0.00406956
0.00525527	0.00296782
0.00591961	0.00443874
0.00544342	0.005539
0.00447115	0.00453667
0.00600953	0.0070199
0.00641604	0.00729396
0.00338082	0.00650937
0.00597567	0.00703665
0.0068393	0.00480026
0.0049068	0.00590354
0.00686357	0.00349781
0.00645181	0.00607497
0.00556931	0.00487916
0.00795102	0.00527676
0.00511935	0.00523256
0.00679497	0.0061423
0.00579136	0.0067953
0.0074098	0.00563815
0.00561017	0.00464668
0.00578025	0.00543656
0.00546692	0.00585274
0.00681742	0.00517546
0.00785968	0.00474014
0.00537509	0.00458426
0.00527761	0.00526524
0.0039092	0.00382265
0.00678738	0.00620438
0.00763499	0.0054741
0.00782916	0.00394484
0.00668665	0.00436614
0.00589062	0.0063759
0.00650075	0.00554093
0.00637983	0.00667266
0.00662176	0.00737049
0.00627047	0.00605903
0.00504341	0.00546502
0.00581941	0.00577669
0.00690125	0.00528573
0.00550732	0.00677117
0.00470484	0.00663991
0.00615167	0.00692374
0.00710232	0.00622193
0.00832763	0.0048603
0.00776034	0.00775714
0.00747081	0.00329241
0.00938233	0.00202563
0.00573796	0.00472282
0.00543304	0.00451098
0.00554182	0.00535937
0.00437791	0.00602109
0.00486946	0.00646686
0.00540023	0.00635364
0.00525839	0.00645332
0.00517314	0.00401994
0.00531583	0.00347869
0.00589349	0.00404925
0.00568413	0.00350581
0.00654188	0.00679849
0.00880207	0.00489903
0.00591821	0.00627799
0.00566432	0.00583021
0.00584666	0.00550095
0.00603453	0.00981382
0.00640483	0.00585126
0.00761583	0.00664714
0.00666195	0.00388737
0.00793662	0.00524925
0.00685455	0.00259807
0.00640565	0.00565253
0.00624436	0.00609916
0.00763818	0.00686823
0.0066324	0.00624738
0.00378792	0.00659837
0.00605167	0.00628535
0.00490544	0.00503406
0.00639445	0.00542166
0.00632516	0.00617316
0.00477886	0.00585724
0.00480234	0.00591701
0.00408446	0.00447384
0.00392285	0.00533055
0.00459081	0.00595707
0.0046078	0.0056548
0.00382189	0.00434299
0.00592868	0.00457261
0.00581684	0.00456519
0.00565423	0.00632516
0.00561163	0.00516145
0.00575627	0.00561392
0.00455605	0.00627322
0.00399789	0.00434594
0.00346561	0.00534718
0.00407674	0.00559882
0.00421894	0.00688227
0.00703399	0.00736244
0.00667074	0.0059259
0.00704349	0.00559194
0.00760986	0.00245856
0.00621482	0.00386514
0.00806581	0.00252994
0.00809983	0.00616462
0.00718245	0.00540222
0.00819296	0.0042043
0.00285068	0.00482219
0.00477349	0.00536133
0.00623181	0.00573331
0.00486097	0.00628185
0.00700483	0.00585754
0.00725018	0.00550452
0.00667124	0.00640811
0.00490619	0.00493786
0.00465448	0.00593538
0.00522751	0.00496934
0.00498466	0.00258701
0.00850142	0.00315627
0.00361886	0.00499059
0.00522729	0.00363274
0.00707018	0.00476307
0.00394195	0.00441603
0.00665778	0.00455249
0.00631897	0.00305089
0.00694994	0.00630312
0.00552252	0.0071238
0.0078739	0.00720401
0.00461476	0.00767288
0.00542907	0.00631357
0.00602561	0.00628585
0.00700389	0.00529185
0.00469951	0.00488723
0.00799512	0.00597565
0.00747295	0.00590774
0.00392995	0.00607668
0.00502343	0.00376335
0.00540765	0.00611618
0.0059277	0.00598081
0.00669387	0.00632913
0.00441448	0.00578059
0.00542483	0.00579949
0.00522211	0.00601394
0.00739232	0.00407306
0.00747539	0.00517902
0.00583589	0.00538406
0.00539283	0.00499715
0.00618631	0.00476042
0.006666	0.00451724
0.00402816	0.00410433
0.00609691	0.00438378
0.00401106	0.00474091
0.00481462	0.0027848
0.00535248	0.00694848
0.00588368	0.00650625
0.00467462	0.00605672
0.00383561	0.00560931
0.00445548	0.00689426
0.00444411	0.0060306
0.00425105	0.00648366
0.00511176	0.00567855
0.0050184	0.00626182
0.00367595	0.00728859
0.00429285	0.00592461
0.00602319	0.00539403
0.00616175	0.00619754
0.00394524	0.00586502
0.00569187	0.00431025
0.00506964	0.00592698
0.00587777	0.00539181
0.0063343	0.00337296
0.00634353	0.0035518
0.00914231	0.00431693
0.00513574	0.00439075
0.00609924	0.00498645
0.00612619	0.00626116
0.00364335	0.00626013
0.00278071	0.00598193
0.00650561	0.0057995
0.00511076	0.0070149
0.00562242	0.00728402
0.00388962	0.00666215
0.00730571	0.00578892
0.0037302	0.00589369
0.0053461	0.00464153
0.00779495	0.00537782
0.00923238	0.00343942
0.00659187	0.00526573
0.00751755	0.00564674
0.00630562	0.00528212
0.00700216	0.00518928
0.00520842	0.00530014
0.00593328	0.00490944
0.0052321	0.00593918
0.00733759	0.00650193
0.00845202	0.00630654
0.00692862	0.0039801
0.00661294	0.00328934
0.00531468	0.00349355
0.0066124	0.00380676
0.00641863	0.00567563
0.00699144	0.00617085
0.008228	0.00537938
0.00666326	0.00635019
0.00786263	0.00429431
0.00782475	0.00510771
0.0047284	0.0044996
0.00354096	0.00603343
0.00609691	0.00399451
0.00688742	0.00610708
0.00502769	0.00522455
0.007574	0.0058734
0.0070759	0.00483882
0.0061884	0.00455954
0.00596486	0.00304744
0.00601193	0.00579531
0.00495388	0.00433247
0.00415537	0.00390346
0.00583818	0.0043247
0.00552762	0.00397408
0.0065727	0.00514419
0.00406502	0.00571517
0.00601303	0.00587325
0.00819947	0.00366849
0.00569636	0.00593348
0.00667269	0.00526718
0.00442386	0.00616143
0.00554477	0.00659175
0.0052961	0.00375682
0.00673888	0.00391355
0.00823605	0.00514949
0.00626261	0.00512758
0.00782138	0.00543135
0.0057176	0.00561244
0.00645066	0.00494514
0.00710108	0.00631193
0.00799591	0.00643745
0.00592728	0.00703438
0.00406735	0.00598416
0.0042122	0.00476882
0.00486013	0.00289775
0.00546908	0.00381153
0.0072265	0.00291628
0.00688303	0.00543226
0.00415487	0.00504706
0.00436318	0.00651214
0.00442882	0.006342
0.00651348	0.00585331
0.00676837	0.00657159
0.00730549	0.00559189
0.00682397	0.00605183
0.00694584	0.00483616
0.0073432	0.00462929
0.006054	0.00471574
0.00558192	0.00199174
0.00672615	0.00515854
0.00664287	0.00323875
0.00420034	0.00356076
0.00545597	0.00349068
0.00498507	0.00433865
0.00368903	0.00476106
0.00421298	0.00347842
0.00301399	0.00344342
0.00997466	0.00375434
0.00616723	0.00357612
0.00425851	0.00518755
0.00375182	0.00502759
0.00475506	0.00341844
0.00543024	0.00357333
0.00752983	0.00385616
0.00567199	0.00361035
0.00669847	0.0054001
0.00628859	0.00380817
0.00553151	0.00528463
0.00593292	0.00556617
0.00630166	0.00683168
0.00813213	0.00631278
0.00508454	0.00532205
0.00527456	0.00449045
0.00608985	0.00521052
0.00565238	0.00525101
0.00609099	0.00575922
0.00683582	0.00538754
0.00698579	0.00502591
0.00625733	0.00471415
0.0061497	0.00408878
0.00706578	0.00413188
0.00854535	0.00585963
0.00686054	0.0046313
0.00717514	0.00339735
0.00624869	0.00540296
0.00689689	0.00683471
0.00720825	0.00578702
0.00604307	0.00688045
0.00474646	0.00586827
0.00603016	0.00449385
0.00787845	0.00506949
0.00714654	0.00364458
0.00808894	0.00208107
0.0063954	0.00295829
0.00613262	0.00567622
0.00501726	0.00586635
0.00554913	0.00580457
0.0061861	0.00515404
0.00615815	0.00489844
0.00561079	0.00316259
0.0078238	0.00558495
0.00759746	0.00436099
0.00323018	0.00522975
0.00658511	0.00548709
0.0070422	0.00417783
0.00580795	0.00646578
0.00658384	0.0058379
0.00491992	0.00759004
0.00661158	0.00594496
0.00712697	0.00489563
0.00302896	0.00633588
0.00380522	0.00489069
0.0070515	0.00434391
0.0057988	0.00438814
0.00462758	0.00367739
0.00828768	0.00456083
0.00824473	0.00615055
0.0035248	0.00546177
0.00454301	0.00710331
0.00312766	0.0068871
0.0083691	0.00456134
0.0053719	0.00524694
0.00433251	0.00466562
0.00371826	0.00493519
0.00393611	0.00420374
0.0044934	0.0039534
0.00348317	0.00469558
0.00462868	0.00467891
0.00538205	0.00542277
0.00358391	0.00278823
0.00405235	0.00237561
0.00490268	0.00236229
0.00330341	0.00497344
0.00381922	0.00425889
0.00581621	0.00476855
0.00532039	0.0066032
0.00564173	0.0045315
0.00650608	0.00682494
0.00601525	0.00725167
0.00563731	0.00643746
0.00350916	0.00608616
0.00687391	0.00586479
0.00458707	0.00503029
0.00715323	0.00543609
0.00551222	0.00511436
0.00480361	0.00396748
0.00420215	0.00436173
0.00511034	0.00440147
0.006278	0.0046533
0.00420258	0.00519736
0.00416474	0.00613886
0.00764903	0.00502331
0.00302414	0.00541866
0.00488413	0.00500309
0.00460009	0.00418934
0.00339218	0.00675236
0.0055882	0.00297044
0.00511009	0.00413106
0.00436101	0.00590639
0.00301504	0.00543609
0.00377034	0.00443256
0.00320164	0.00375215
0.00445479	0.00571813
0.00378738	0.00679331
0.00409975	0.00641092
0.00594795	0.00575288
0.00540599	0.0064371
0.00483746	0.0075603
0.00528749	0.00638806
0.00623609	0.00555255
0.00427825	0.00554773
0.00740074	0.00573491
0.00541551	0.00463107
0.00552816	0.00702608
0.00509126	0.00697102
0.00357746	0.00588158
0.00620507	0.00567292
0.00624727	0.00535934
0.00583283	0.00597684
0.00449843	0.00609994
0.00648483	0.00580967
0.00735727	0.00384087
0.0030524	0.00545957
0.00479275	0.00502892
0.00530606	0.00606666
0.00660998	0.00540793
0.00416486	0.0036546
0.00510265	0.00589415
0.00381309	0.00684256
0.00785824	0.00614673
0.00645025	0.00473802
0.00672184	0.00641411
0.00524465	0.00419925
0.00500108	0.00658443
0.00482951	0.00623328
0.00699872	0.00492166
0.00923124	0.00555865
0.00553983	0.00405819
0.00625322	0.0054816
0.00598925	0.00573188
0.00563126	0.00323089
0.00562752	0.00470413
0.00580238	0.00472566
0.00576097	0.00332307
0.00533086	0.00571204
0.00473079	0.00533264
0.00475602	0.00673355
0.00552258	0.00505681
0.00634003	0.00434402
0.00457737	0.00513764
0.00430406	0.00388391
0.00506907	0.0037001
0.00531763	0.00408138
0.00280692	0.00531718
0.00390723	0.00374055
0.00294195	0.00581766
0.00353509	0.00528846
0.00414209	0.00540592
0.00429254	0.00539301
0.00606016	0.00426644
0.00407722	0.00454869
0.00605896	0.00386844
0.00569533	0.00440145
0.00823313	0.00404425
0.00780546	0.00661555
0.00633121	0.0073383
0.00777806	0.00542737
0.00608807	0.00502295
0.00622723	0.00638909
0.00529378	0.00627028
0.0065482	0.0052525
0.00653846	0.00607841
0.00671814	0.00574705
0.00675283	0.00669468
0.00709654	0.00519478
0.0058845	0.00560541
0.00573991	0.00745284
0.00546903	0.00651935
0.00503942	0.0059166
0.00541939	0.00687579
0.00679336	0.00544562
0.00532217	0.00589292
0.00572497	0.00658227
0.00629884	0.00564828
0.00765122	0.00605009
0.00916267	0.00614019
0.0069729	0.00584672
0.00703793	0.00505591
0.00617761	0.00463197
0.0061575	0.00428663
0.00352399	0.00372053
0.00527418	0.00432317
0.00644004	0.00499364
0.00436796	0.00574952
0.00392956	0.004933
0.00320394	0.00406398
0.00682161	0.00329704
0.00792565	0.0034899
0.00538907	0.00301208
0.00372543	0.00230659
0.00430968	0.00551842
0.00633577	0.00475625
0.00656646	0.00371466
0.00690872	0.00527672
0.00495266	0.00645574
0.00448335	0.00336587
0.00653353	0.00754214
0.00361289	0.00675459
0.00463451	0.0065319
0.00656338	0.00546846
0.0074558	0.0058116
0.00476076	0.00265923
0.00370855	0.00364588
0.00517162	0.0067246
0.00545319	0.00658475
0.00539031	0.00414471
0.00411352	0.0041924
0.00564559	0.00529724
0.00637806	0.00682469
0.00231017	0.00402767
0.00338569	0.00734399
0.00468288	0.0063457
0.00556651	0.00687567
0.00505845	0.00633296
0.00397497	0.0059354
0.00468973	0.00523599
0.00463134	0.00469169
0.00459574	0.0043604
0.00692629	0.00578253
0.00512558	0.00523605
0.00501546	0.00373159
0.00404068	0.00365555
0.00670474	0.00382421
0.00508325	0.00347694
0.00378071	0.00324589
0.00564281	0.00176406
0.0055093	0.00498829
0.00403144	0.00596258
0.00406978	0.00636985
0.00480256	0.00584535
0.00937005	0.00637777
0.00880383	0.00549403
0.00752714	0.0041913
0.00833245	0.00698786
0.00748581	0.00548889
0.00654499	0.00377809
0.0048641	0.00523189
0.00586638	0.0058293
0.00706503	0.002742
0.00752317	0.00713143
0.00641892	0.00637852
0.00848596	0.00396646
0.00830382	0.00323673
0.00522386	0.00555789
0.00581491	0.00585911
0.00661017	0.00263491
0.00689095	0.00483967
0.00442793	0.00487656
0.00565677	0.00471928
0.00443286	0.00387065
0.00582547	0.00370116
0.0047916	0.00507489
0.00789752	0.00499831
0.00683581	0.00346919
0.00672238	0.00561082
0.00775815	0.00528577
0.00464934	0.00562863
0.00565035	0.00335477
0.00555327	0.00348419
0.00446016	0.00377206
0.00455266	0.00473245
0.00568662	0.0061223
0.0059405	0.00611218
0.00591415	0.00468845
0.00544982	0.00398357
0.0060526	0.00284105
0.00683047	0.00496086
0.00480499	0.00751881
0.00628524	0.00551776
0.00735077	0.00623061
0.00570046	0.0033987
0.00542003	0.006494
0.00550747	0.00383178
0.00597205	0.00712701
0.00522744	0.00619304
0.00635153	0.00807528
0.00599882	0.00708373
0.00687583	0.00491557
0.00569732	0.00526717
0.00417141	0.00305635
0.00435918	0.0048731
0.00554307	0.00255589
0.00472575	0.00309875
0.00625737	0.00345234
0.00617033	0.00627512
0.00568028	0.00553481
0.0065874	0.00640572
0.00647583	0.00619315
0.00844876	0.00514879
0.00848967	0.00531587
0.00713709	0.00501796
0.00579847	0.00636369
0.0066247	0.00597807
0.0034054	0.00503416
0.00486837	0.00513627
0.00366356	0.00348093
0.00472799	0.00467286
0.00466778	0.00365431
0.00490905	0.00717377
0.00418894	0.00577565
0.0043004	0.00618139
0.00425067	0.00426572
0.00544323	0.003303
0.00345321	0.00717512
0.0056489	0.00396199
0.00689917	0.00593077
0.0062079	0.00499647
0.00489234	0.00660926
0.00675815	0.00590176
0.00633806	0.00641035
0.00620921	0.00604596
0.00517382	0.0043837
0.00671432	0.00417923
0.00822795	0.00563999
0.00425181	0.00636136
0.00737817	0.00428792
0.00874983	0.00585
0.00418375	0.00595457
0.00655832	0.0060282
0.00757908	0.00485655
0.00695586	0.00369785
0.00671877	0.00621385
0.00600115	0.00590778
0.00446158	0.00554825
0.00510446	0.00442062
0.00602481	0.00379556
0.00606959	0.00592588
0.00524952	0.00648625
0.00525628	0.00642417
0.00503556	0.00582701
0.00521223	0.00565276
0.00631123	0.00460049
0.0038198	0.00293182
0.00614575	0.00280797
0.00544229	0.00279399
0.00669241	0.0039371
0.00687453	0.00617528
0.0063149	0.00671472
0.00699559	0.00605604
0.00667219	0.00551972
0.00539575	0.00546696
0.00787428	0.00412671
0.00726468	0.00534332
0.00469996	0.00531558
0.00631819	0.00658444
0.00625586	0.00450998
0.00760428	0.00578859
0.0067158	0.00544632
0.00525066	0.00479998
0.00468708	0.00486658
0.00787926	0.00542879
0.00754288	0.00567003
0.00760072	0.00505953
0.0055448	0.00664344
0.00507735	0.0063585
0.00415329	0.00543199
0.00810954	0.00426951
0.005667	0.00478312
0.00706777	0.00292523
0.0031959	0.00212006
0.00484924	0.00437771
0.00452207	0.00447319
0.00557139	0.00497841
0.00566809	0.00494689
0.00530226	0.00537095
0.00459456	0.00425716
0.00369541	0.00498777
0.0034209	0.00519139
0.00270062	0.00564989
0.0044108	0.00609411
0.0033832	0.00474873
0.00398281	0.00611007
0.00514701	0.00343546
0.00428278	0.00313821
0.00695291	0.0060271
0.00705375	0.00536462
0.00673081	0.00482655
0.00734833	0.00431164
0.00811223	0.00221893
0.00792913	0.00260597
0.00625798	0.00518828
0.00699269	0.00457677
0.00734526	0.00316206
0.00729162	0.00437762
0.00574269	0.00269054
0.00658536	0.00471812
0.00517516	0.00472635
0.00683212	0.00622714
0.00517636	0.00556478
0.00637371	0.00661382
0.00583556	0.00562876
0.0094365	0.0061809
0.00324806	0.00498073
0.00569049	0.00335772
0.005974	0.00235339
0.00805227	0.00662021
0.00711251	0.00484956
0.00656155	0.00494283
0.00604394	0.00544556
0.0065973	0.00528676
0.00444036	0.00671756
0.00484377	0.00671018
0.00571713	0.00591455
0.00635905	0.00654295
0.0048257	0.00566417
0.00661694	0.00482223
0.00609969	0.00567815
0.00627069	0.00512625
0.0049599	0.00439695
0.00435863	0.00529078
0.00538805	0.00305515
0.00541494	0.00543907
0.00651376	0.00565521
0.00514726	0.00600615
0.00472563	0.004585
0.00594335	0.00460132
0.00532135	0.00443227
0.00571285	0.00439516
0.0071351	0.00553978
0.0067229	0.00453658
0.00499107	0.00548946
0.0066056	0.00445321
0.00587763	0.00613749
0.00610291	0.00537273
0.00848458	0.00542174
0.0076977	0.0050066
0.00682375	0.00538304
0.00478541	0.00452564
0.00751654	0.00389264
0.00798409	0.00324122
0.00866775	0.00707621
0.00736481	0.00567692
0.00478037	0.00635005
0.00704353	0.00349699
0.00793393	0.00570682
0.00702892	0.0049767
0.00651182	0.00489847
0.00826426	0.0026967
0.0059478	0.00374632
0.00653242	0.00423254
0.00701439	0.0046293
0.00844115	0.00612695
0.00690551	0.00635394
0.00474753	0.0057975
0.00737874	0.00285485
0.00635757	0.00479291
0.00653763	0.00219837
0.00587481	0.00193326
0.00557925	0.00374977
0.00653129	0.0022273
0.0062947	0.00244631
0.00575187	0.00556494
0.00647809	0.00421255
0.00628747	0.00330085
0.00419204	0.00418313
0.00688888	0.00400313
0.00751892	0.00599046
0.0062178	0.00695489
0.0063418	0.00585916
0.00810407	0.00602299
0.0074993	0.00603111
0.0069485	0.00464826
0.00588079	0.00616137
0.00616264	0.00441681
0.0107634	0.00454443
0.00809076	0.00272989
0.00475821	0.0039316
0.00563505	0.00506203
0.00632524	0.00571743
0.00340914	0.00500951
0.00474529	0.00417847
0.00506787	0.00504667
0.00601053	0.00472119
0.00584377	0.00586678
0.00505448	0.00513071
0.00698803	0.00420496
0.00668985	0.00472572
0.00666259	0.00367792
0.00610303	0.00319995
0.00633793	0.00233012
0.0070614	0.00417389
0.00716526	0.00271836
0.00617533	0.00316844
0.00591726	0.00501359
0.00256109	0.0044303
0.00386888	0.00436466
0.00540077	0.00382367
0.0029609	0.00521611
0.0028665	0.00616071
0.00329344	0.00446411
0.00435527	0.00485003
0.00708995	0.00428454
0.00535855	0.00493754
0.00430217	0.00550194
0.00707102	0.00530492
0.00627392	0.00465466
0.00749725	0.00628002
0.00597444	0.00634707
0.007135	0.00632353
0.00550706	0.00632094
0.00676075	0.0056141
0.0054047	0.00531345
0.00626141	0.00612236
0.00784576	0.00598245
0.0074707	0.00510635
0.00558518	0.00400365
0.00680917	0.00567309
0.00570018	0.0048338
0.00784013	0.0030234
0.00340873	0.00390571
0.00620404	0.00438038
0.0070939	0.00510201
0.00476094	0.00442864
0.00578847	0.0056085
0.00606052	0.00445743
0.00723904	0.00441541
0.00584214	0.0039932
0.00733972	0.00472104
0.00763184	0.00308719
0.00669987	0.00675863
0.00492527	0.006153
0.00524635	0.00463896
0.00413278	0.00615372
0.00518103	0.00470376
0.00619792	0.00591952
0.00736828	0.0047712
0.0065548	0.00550277
0.00603215	0.00484699
0.00754493	0.00612188
0.00708575	0.00465728
0.00768877	0.00646976
0.00642447	0.00550766
0.00679045	0.00478673
0.00823436	0.00526675
0.00595586	0.0061525
0.00699701	0.00471636
0.00606693	0.00745703
0.0048684	0.00567336
0.00711964	0.00686904
0.00595105	0.0060226
0.00593149	0.00595127
0.00587415	0.00373191
0.00347102	0.00717051
0.00679109	0.00586105
0.00631591	0.00469125
0.00388278	0.00490745
0.00461361	0.00561594
0.00578471	0.00517784
0.00487266	0.00600101
0.0068647	0.00365948
0.00309887	0.00549295
0.00309674	0.00435917
0.00516088	0.00709643
0.007414	0.00633339
0.00440683	0.00342813
0.00274221	0.00401638
0.00510028	0.00545486
0.00511878	0.00458533
0.00556981	0.00588741
0.00568986	0.00509988
0.00684862	0.00474526
0.00476801	0.00629182
0.00667154	0.00615805
0.00738523	0.00553803
0.00709438	0.00546703
0.00393115	0.0051334
0.00538727	0.00377935
0.00537904	0.00261389
0.0072822	0.00632412
0.00542589	0.00483987
0.00539732	0.00402413
0.0055319	0.00534852
0.00488458	0.00416939
0.00531886	0.00516632
0.00612725	0.00653683
0.00206632	0.00479178
0.00523468	0.0071547
0.00456772	0.00632705
0.00622165	0.00784207
0.00788179	0.00670527
0.0042469	0.00622526
0.00823969	0.00597587
0.00613752	0.00604333
0.00771821	0.00545666
0.00695311	0.00343392
0.00437956	0.00399334
0.00604694	0.00451802
0.00439021	0.00560499
0.00642325	0.00516951
0.00649248	0.00443175
0.00487403	0.0060356
0.00289397	0.0057005
0.00432743	0.00545153
0.00456388	0.00517615
0.00670987	0.00544361
0.00677811	0.00313249
0.00811645	0.0039836
0.00708772	0.00398719
0.00746182	0.00505305
0.00551512	0.0040968
0.00449924	0.00533099
0.0053092	0.00538712
0.00517135	0.00548986
0.0037176	0.00506978
0.00535673	0.00514704
0.00669522	0.00517415
0.00492768	0.00563873
0.00413563	0.0062762
0.00379691	0.00551775
0.00322321	0.00626517
0.00490077	0.00434115
0.00581599	0.00377558
0.00605818	0.00567188
0.00738517	0.00599908
0.00662143	0.00438501
0.00663521	0.00533859
0.00701372	0.00397362
0.00686703	0.00433319
0.00565586	0.00732019
0.00478268	0.00667768
0.00678302	0.00495614
0.00504344	0.00338054
0.00710629	0.00327537
0.00611286	0.00402659
0.00607629	0.00372827
0.00596571	0.00355405
0.00491875	0.00275666
0.00591775	0.00465402
0.00412458	0.00417462
0.00433568	0.0053453
0.00617944	0.00472956
0.00633124	0.00531581
0.00355347	0.00511977
0.00769123	0.00688207
0.0057485	0.00615167
0.00537139	0.00641714
0.00738716	0.00605913
0.005639	0.00481657
0.00744433	0.00466406
0.00738518	0.00637919
0.00598891	0.00548402
0.00587659	0.00533495
0.00784992	0.00504459
0.00668139	0.00584727
0.00610144	0.00245486
0.0056936	0.00384401
0.00588403	0.00440356
0.00731454	0.00602512
0.00782015	0.00530086
0.00535591	0.00465439
0.00599762	0.00466442
0.00574329	0.00682403
0.00522055	0.00576005
0.0052921	0.00529544
0.00503267	0.00519423
0.00553626	0.0053569
0.00499523	0.00335297
0.00377684	0.00517397
0.00428711	0.00556146
0.00501531	0.00509479
0.00443208	0.00676679
0.00559978	0.0070461
0.00345823	0.00485912
0.00708118	0.00388522
0.00871407	0.00513904
0.00448583	0.00481683
0.00591334	0.00487916
0.00371762	0.0044115
0.00638277	0.00324893
0.0079958	0.00664127
0.00560938	0.00596259
0.00745701	0.00685944
0.00839037	0.00555066
0.00576075	0.00576972
0.00746165	0.00763882
0.00671971	0.0069039
0.00775392	0.00646287
0.00641551	0.004603
0.0072838	0.00743269
0.00713218	0.00630521
0.00543756	0.0052394
0.00750861	0.00725927
0.00792077	0.00551573
0.0058037	0.0031259
0.00632591	0.00491004
0.00681242	0.00538554
0.00457372	0.00283457
0.0044296	0.00348427
0.00593685	0.00360275
0.00498353	0.00519776
0.00692188	0.00430338
0.00671545	0.00773181
0.00691053	0.003563
0.0036233	0.00253452
0.00357919	0.00995133
0.00654763	0.00658725
0.00578409	0.00611776
0.00585356	0.00479427
0.00497671	0.00579364
0.00562067	0.0058159
0.00571402	0.0050558
0.00599309	0.00396264
0.00473305	0.0048019
0.00337298	0.00600207
0.00686826	0.00667802
0.00776411	0.00539825
0.00626256	0.00614672
0.00530489	0.00521027
0.00534276	0.00386041
0.00389286	0.00216525
0.00537768	0.00531154
0.00559601	0.00487121
0.00647268	0.00474098
0.00648331	0.00318678
0.00624284	0.00547377
0.00665425	0.00438204
0.00450965	0.00547983
0.00611553	0.00673305
0.0068388	0.00566698
0.00550529	0.00413832
0.00542914	0.00511521
0.00489841	0.00583705
0.00648399	0.0034173
0.00537527	0.00408852
0.00542581	0.00551492
0.00632791	0.00566333
0.00651971	0.00502244
0.00708325	0.00464074
0.00571236	0.00383328
0.00572189	0.00448043
0.00438687	0.00396623
0.00388641	0.00511715
0.00708887	0.00459079
0.00635518	0.00534286
0.00435226	0.00458014
0.00500883	0.00612955
0.00560496	0.00643661
0.00516899	0.0058402
0.00424819	0.00532347
0.00593157	0.00572565
0.00533927	0.00338544
0.0075522	0.00335614
0.00851807	0.00448709
0.00698531	0.00314194
0.00729892	0.00431946
0.00755335	0.00499848
0.00596852	0.00467194
0.00818025	0.00500321
0.00661571	0.00436204
0.00525284	0.00490046
0.00607555	0.0052461
0.00950994	0.00350203
0.00690909	0.00249721
0.00385429	0.00668369
0.0031104	0.00672338
0.00521877	0.00534978
0.00380144	0.00379846
0.00428729	0.00604686
0.0053134	0.00543466
0.00375275	0.00615907
0.0066026	0.00521585
0.00814555	0.00345878
0.00866117	0.00298446
0.00718329	0.00580163
0.00797097	0.00638229
0.00843844	0.0050317
0.00388179	0.00481417
0.00826099	0.00337958
0.00720836	0.00448126
0.00421629	0.00598194
0.00698842	0.00472757
0.0075846	0.00505442
0.00719631	0.0039189
0.00651426	0.00459834
0.00552189	0.0060005
0.0055119	0.00576396
0.00554208	0.00392297
0.00601077	0.00358263
0.00635432	0.00295816
0.0040116	0.00404683
0.00544976	0.00480919
0.00675476	0.0054957
0.00579781	0.00398819
0.00886229	0.00216218
0.00760822	0.00550142
0.00823209	0.00478502
0.00665061	0.00533717
0.00699565	0.00503259
0.00806195	0.00425732
0.00551049	0.00662279
0.00645112	0.00674699
0.00638831	0.00627979
0.00676658	0.00590892
0.00539048	0.00605907
0.00611214	0.00692028
0.00593918	0.00635917
0.00471306	0.00515298
0.00623017	0.00528132
0.00712665	0.00304781
0.00817839	0.00440898
0.00470011	0.0049273
0.00684532	0.00499005
0.00630808	0.00493234
0.00578642	0.00715704
0.00695955	0.00573235
0.00750026	0.00572305
0.00639551	0.00505006
0.00559924	0.00416346
0.00710423	0.00360085
0.00657181	0.00446881
0.00664294	0.00790628
0.00390233	0.00625495
0.00435271	0.00410065
0.00493671	0.00483462
0.00409759	0.00528203
0.00500073	0.00265989
0.0045728	0.00338779
0.00498153	0.00530253
0.00349498	0.00578109
0.0035334	0.00320772
0.00467713	0.00536099
0.00656295	0.00529822
0.00617683	0.0029508
0.004612	0.00300223
0.00570583	0.00501417
0.00658858	0.00557826
0.00645321	0.00467404
0.00614421	0.00493364
0.00521041	0.00643581
0.00574049	0.00606053
0.00478383	0.00500894
0.00763123	0.00257235
0.00714813	0.00459142
0.00654245	0.00511207
0.00724389	0.00387776
0.00643096	0.00431177
0.0051884	0.00275483
0.00344302	0.00400708
0.00478813	0.00479671
0.00622937	0.00419069
0.00653028	0.00560349
0.00436084	0.00416386
0.00448474	0.00338482
0.00271646	0.00479556
0.00608023	0.00400622
0.00674466	0.00511693
0.0059414	0.00546542
0.0045383	0.00636852
0.00501912	0.00540026
0.0056833	0.00631203
0.0055173	0.00545408
0.00618193	0.00507815
0.00654136	0.00486777
0.00649242	0.00395005
0.00565971	0.00410515
0.00444082	0.00512948
0.00270043	0.00546303
0.00278341	0.00259261
0.00428164	0.00528164
0.00458913	0.00570241
0.00657064	0.00578751
0.00682732	0.00692251
0.00642946	0.00542472
0.00630303	0.00502944
0.00659373	0.00537902
0.00675944	0.005263
0.0066115	0.0045942
0.00571405	0.00301829
0.00999054	0.00536541
0.00948382	0.00383744
0.00673549	0.00348417
0.00726608	0.00456823
0.00375741	0.00444091
0.00572173	0.00441266
0.00507803	0.00529729
0.00604458	0.00454004
0.00470539	0.00451357
0.00511068	0.00415701
0.00548508	0.00580683
0.00463442	0.00431066
0.00467562	0.00353768
0.00546736	0.00404535
0.00640027	0.00425587
0.00607865	0.00565749
0.00685546	0.00601979
0.00404461	0.00548247
0.00819864	0.0048984
0.00808748	0.00547515
0.00565307	0.00541704
0.00688257	0.00372669
0.00375832	0.00479767
0.00431422	0.00488332
0.00479435	0.00426632
0.00229737	0.00487898
0.00591495	0.00530788
0.00574771	0.00484109
0.00359548	0.00625511
0.00433321	0.00290447
0.00482742	0.00591959
0.00615531	0.00598017
0.00746429	0.00465617
0.0064143	0.00380184
0.00442723	0.00569776
0.00591313	0.00636373
0.00624663	0.00561318
0.00659352	0.00516952
0.00653468	0.00278566
0.00625898	0.00552442
0.00496064	0.00585467
0.00353924	0.00599134
0.00351383	0.0063343
0.00471138	0.00714427
0.00568479	0.00608025
0.00375573	0.00558113
0.00402304	0.00584739
0.00753369	0.0054673
0.00705454	0.00455155
0.00488792	0.00333773
0.00618192	0.00383427
0.00460699	0.00531049
0.00571891	0.00387118
0.00365634	0.00580119
0.00436138	0.00579626
0.00431706	0.00504328
0.00582714	0.00662848
0.00471292	0.00646604
0.00489045	0.00656534
0.00539024	0.00598249
0.00536145	0.00453233
0.00412794	0.00254885
0.00755413	0.00618959
0.00701644	0.00493892
0.00702938	0.00481625
0.00686116	0.0051341
0.00679915	0.00540389
0.00705798	0.00458687
0.00748751	0.00371368
0.00767694	0.00319277
0.00643192	0.00574992
0.00587684	0.00474687
0.00555425	0.00453476
0.00629209	0.00485449
0.00482834	0.00524086
0.0049033	0.00574516
0.00694197	0.00566788
0.00680329	0.00627855
0.00451764	0.00507171
0.00667539	0.00265451
0.00633636	0.00451245
0.00776468	0.00580072
0.00494557	0.0046455
0.00493899	0.00640974
0.00521298	0.00352384
0.00681224	0.00410303
0.00684945	0.00505373
0.00401309	0.00431591
0.00594632	0.00311549
0.00650294	0.00492349
0.00563684	0.00436116
0.0050402	0.0061584
0.00629918	0.00489331
0.00624452	0.00661567
0.00650656	0.00371385
0.00532834	0.00439976
0.00796037	0.00581518
0.00495956	0.00664526
0.00717661	0.00744085
0.00654477	0.00569911
0.00691014	0.0050916
0.00716288	0.00506435
0.00613118	0.00607936
0.00680073	0.00540854
0.00606449	0.00529201
0.00654302	0.00603452
0.0030085	0.00550449
0.00668573	0.00583021
0.00335654	0.00485593
0.006918	0.00617557
0.00247301	0.00585628
0.00239742	0.00289051
0.00503491	0.00311962
0.00427838	0.00653376
0.00700878	0.00526043
0.00742818	0.00309057
0.00785469	0.00576673
0.00761913	0.00568909
0.0083107	0.00631447
0.00625066	0.00606743
0.00645758	0.00291749
0.00684151	0.00373527
0.00631516	0.00568813
0.00637252	0.00518071
0.0058396	0.00575916
0.00560598	0.00423205
0.00665818	0.00550272
0.0075005	0.00497344
0.00520143	0.00622093
0.00531451	0.00572089
0.00516095	0.00279128
0.00597844	0.00422545
0.00881333	0.00434155
0.00970465	0.0051809
0.00462341	0.0050333
0.00536774	0.00623529
0.00634477	0.00564735
0.00639109	0.00599528
0.00770489	0.00457264
0.00621785	0.00457066
0.00231854	0.00361229
0.00622861	0.00565544
0.00708438	0.00526069
0.00666558	0.00611418
0.00796359	0.00491235
0.00576182	0.00622231
0.00534162	0.00419355
0.0048307	0.00594744
0.00402174	0.00411627
0.00374894	0.00439692
0.0061002	0.00506135
0.00349391	0.00692817
0.00788494	0.00472964
0.00784136	0.00486444
0.00586709	0.0044426
0.00329795	0.00486863
0.00308469	0.0045151
0.00721533	0.0038396
0.00761137	0.00482444
0.00829722	0.0045973
0.00817263	0.00626105
0.00469426	0.00603391
0.00413536	0.0057851
0.0061333	0.00408338
0.00652073	0.00368567
0.0060196	0.00584815
0.00789552	0.00602073
0.00586972	0.00333219
0.00646907	0.00196354
0.00552698	0.00345927
0.00448027	0.00279464
0.00581409	0.00529085
0.00487508	0.00528093
0.00478387	0.00413549
0.00699037	0.00359741
0.00675948	0.00443319
0.00539519	0.00497376
0.00694135	0.00467572
0.00296514	0.00494913
0.00600038	0.005394
0.00547926	0.00535258
0.0055331	0.00594682
0.00900173	0.00537431
0.00773451	0.00642748
0.00750544	0.00563916
0.00584268	0.00504417
0.00467863	0.00492502
0.00363029	0.00726828
0.00592433	0.00655325
0.00503127	0.00559114
0.00227926	0.00485673
0.00570307	0.00449611
0.00732267	0.00631137
0.00446859	0.00477803
0.00514534	0.0061829
0.00602494	0.00585638
0.00491987	0.00601731
0.00402826	0.00508132
0.00303428	0.00367872
0.00402402	0.00507068
0.00638555	0.00400618
0.00640495	0.00419927
0.00743989	0.00380513
0.00351757	0.00300058
0.00604108	0.00327516
0.00633393	0.00348576
0.00643489	0.00523923
0.00668464	0.00650339
0.0047159	0.00332995
0.00684777	0.00525304
0.00595371	0.00640597
0.00731681	0.00617969
0.00650615	0.00390754
0.00658516	0.00316932
0.00619671	0.0032774
0.00648858	0.0049489
0.00460457	0.00621275
0.00640178	0.00533081
0.00529666	0.00318465
0.00552519	0.00460275
0.00621606	0.00475593
0.00387321	0.00277444
0.00331598	0.0048753
0.00311915	0.00587455
0.00577456	0.0049284
0.00523454	0.00552911
0.00464871	0.00280879
0.00623345	0.00564027
0.00495617	0.00266319
0.00535506	0.00462322
0.00500169	0.00340448
0.00601348	0.00410011
0.00682092	0.00332291
0.00697298	0.00300557
0.00509672	0.0062956
0.00653697	0.00408659
0.0064664	0.00391804
0.00592537	0.0043766
0.00571356	0.00415634
0.00578174	0.00440296
0.00731708	0.00634803
0.00681014	0.00538624
0.00502956	0.00555336
0.00488619	0.0051253
0.00422966	0.00536181
0.00599073	0.00413935
0.00655784	0.00548084
0.00573359	0.00552799
0.00627623	0.00617372
0.00591655	0.00497042
0.00693102	0.00614993
0.00629238	0.00588948
0.0062628	0.00547948
0.00719193	0.00280429
0.00758478	0.00628067
0.0092212	0.00420883
0.00646067	0.00337569
0.00615892	0.00533473
0.0046333	0.00539732
0.00479044	0.00598582
0.00672076	0.00362225
0.00570148	0.00513089
0.00547153	0.00441377
0.0062831	0.00488867
0.00737811	0.00434706
0.00755828	0.00422925
0.00400967	0.00403574
0.0058966	0.0053416
0.00549775	0.0036839
0.00541549	0.00543141
0.00522021	0.00457629
0.00464208	0.00490768
0.00538622	0.00299828
0.00739308	0.00391342
0.00525902	0.00439948
0.00593811	0.00584147
0.00742725	0.00604425
0.00604609	0.00578192
0.00654096	0.00592493
0.00651192	0.00609447
0.00556016	0.00592183
0.00409108	0.00474756
0.0032815	0.00536401
0.0056525	0.00570808
0.00538409	0.00675458
0.00445037	0.00583872
0.00484301	0.00619042
0.00499463	0.00488703
0.00364076	0.00569189
0.00341727	0.0057212
0.00251333	0.00382577
0.00459095	0.00502829
0.00580985	0.00527351
0.00656385	0.0043404
0.00606864	0.00441514
0.00479309	0.00520762
0.00551967	0.00440026
0.00588299	0.00424384
0.00556871	0.00399069
0.0045539	0.00495814
0.00543691	0.00288409
0.00488048	0.00295206
0.00433255	0.00546996
0.0054784	0.00639907
0.00737151	0.00613012
0.00723807	0.00414642
0.00414482	0.00429983
0.00454475	0.00493225
0.00705967	0.00512462
0.00678882	0.00577794
0.00620342	0.00527237
0.00519359	0.00633896
0.00337071	0.00535506
0.00409249	0.00434586
0.00261632	0.00446907
0.00573903	0.00433689
0.00467737	0.00561785
0.0053978	0.00532113
0.00498769	0.00683031
0.00372064	0.00427834
0.00392918	0.00475332
0.00288521	0.00534168
0.00550457	0.00595824
0.00538252	0.00533655
0.0059094	0.00468109
0.0056229	0.00337305
0.00793232	0.00581124
0.00745387	0.004682
0.00826867	0.00301969
0.00859223	0.00453972
0.00468794	0.00412602
0.00208097	0.0039552
0.0027437	0.00284764
0.00700543	0.00518735
0.00464179	0.00366878
0.00470435	0.00363039
0.00875672	0.00526322
0.00588751	0.00493729
0.00692966	0.0045744
0.00547444	0.00522674
0.00673583	0.00524866
0.00687717	0.00530337
0.00823742	0.00656042
0.00836315	0.00629115
0.00687927	0.00584856
0.00706771	0.00574651
0.00746405	0.0026345
0.0039217	0.00537279
0.00490839	0.00435574
0.0066762	0.0068216
0.00591549	0.00560359
0.00641172	0.00419734
0.00591241	0.00533532
0.00669285	0.00532766
0.00405794	0.00654927
0.00505476	0.00513146
0.00412035	0.00578101
0.00686638	0.00591425
0.00559	0.00609615
0.00566939	0.00609224
0.00767532	0.0044125
0.00830821	0.00599609
0.00641221	0.00582358
0.00603038	0.00444923
0.00473247	0.00475057
0.00569629	0.0041283
0.00708037	0.00455672
0.00685779	0.00517601
0.00623695	0.00474523
0.00683655	0.00667721
0.00624868	0.00492552
0.00400943	0.00459231
0.00613715	0.00381362
0.00488899	0.00482299
0.00408761	0.00532527
0.00619571	0.00541841
0.0055914	0.00487271
0.00575697	0.00582946
0.00581381	0.00438736
0.00408508	0.00561887
0.00395093	0.00539603
0.00546962	0.00716712
0.00501365	0.0071329
0.0033385	0.00404835
0.00528606	0.00532078
0.00550211	0.00505101
0.00678642	0.00440457
0.00615501	0.00397879
0.00501674	0.00506744
0.00402215	0.00552532
0.0042261	0.00440787
0.00363122	0.00330511
0.00371616	0.00498557
0.00376016	0.00588216
0.00399944	0.00474336
0.00636035	0.00648128
0.00499972	0.00522145
0.0042833	0.00411624
0.00489413	0.00557051
0.00601929	0.00530331
0.00623093	0.00583925
0.00467774	0.00546198
0.00251041	0.0029088
0.00477298	0.00321599
0.00386585	0.00416378
0.00468318	0.00439811
0.00538252	0.00465159
0.00445826	0.00567701
0.0066719	0.00546549
0.003853	0.00569409
0.00464191	0.00503234
0.00329872	0.00638078
0.00516185	0.00457873
0.00715494	0.00570554
0.00455554	0.00575116
0.00237714	0.00655801
0.00595508	0.00491209
0.00553239	0.00331825
0.00585962	0.00401785
0.00598602	0.00452473
0.00698013	0.00411954
0.00662262	0.00492175
0.00635084	0.00452812
0.0065833	0.00459387
0.00445329	0.00697146
0.00498857	0.00539483
0.00553682	0.00393404
0.00591495	0.00566347
0.00425692	0.00619685
0.00511909	0.00644679
0.00388981	0.00399655
0.00685106	0.00602618
0.00816036	0.00585691
0.00532291	0.00493756
0.00728608	0.00286723
0.00837225	0.00453331
0.00585184	0.00461514
0.00591019	0.00457577
0.00503289	0.00448265
0.00342517	0.00456271
0.00501765	0.00427096
0.00429525	0.00612067
0.00416017	0.00604734
0.00488832	0.00304382
0.00543177	0.00319984
0.00318071	0.00256793
0.00577217	0.00644577
0.00627417	0.0064213
0.00552117	0.00634955
0.00414888	0.00485713
[truncated: 36,067 more rows]

## Sheet: S3m
O-R		O-L		O-R
Distance between foci pairs	PDF	Distance between foci pairs	PDF	Distance between foci pairs	PDF
0.025	0.915382	0.015	0.769259	0.015	1.803
0.075	0.924819	0.045	0.790627	0.045	1.75922
0.125	1.00157	0.075	0.830461	0.075	1.72419
0.175	1.09468	0.105	0.869649	0.105	1.69326
0.225	1.18842	0.135	0.933754	0.135	1.64114
0.275	1.2916	0.165	0.99036	0.165	1.61529
0.325	1.40862	0.195	1.0639	0.195	1.56783
0.375	1.45392	0.225	1.13816	0.225	1.50639
0.425	1.46084	0.255	1.23614	0.255	1.46698
0.475	1.43756	0.285	1.32588	0.285	1.40808
0.525	1.38282	0.315	1.40789	0.315	1.34283
0.575	1.25134	0.345	1.50151	0.345	1.28181
0.625	1.1123	0.375	1.5673	0.375	1.20977
0.675	0.951872	0.405	1.59585	0.405	1.11952
0.725	0.793331	0.435	1.60141	0.435	1.05595
0.775	0.616546	0.465	1.59682	0.465	0.990275
0.825	0.481283	0.495	1.53634	0.495	0.911036
0.875	0.363636	0.525	1.46595	0.525	0.869934
0.925	0.258572	0.555	1.37717	0.555	0.814424
0.975	0.177414	0.585	1.26323	0.585	0.752558
1.025	0.130859	0.615	1.14494	0.615	0.710608
1.075	0.0855615	0.645	1.03922	0.645	0.670777
1.125	0.058509	0.675	0.919724	0.675	0.622895
1.175	0.0434099	0.705	0.801674	0.705	0.56908
1.225	0.0333438	0.735	0.712169	0.735	0.519079
1.275	0.0213904	0.765	0.617826	0.765	0.471196
1.325	0.0150991	0.795	0.519129	0.795	0.432213
1.375	0.00943693	0.825	0.441477	0.825	0.38772
1.425	0.00692042	0.855	0.38342	0.855	0.356787
1.475	0.00377477	0.885	0.318105	0.885	0.324583
1.525	0.0020971	0.915	0.266338	0.915	0.279667
1.575	0.00314564	0.945	0.224972	0.945	0.243649
		0.975	0.192557	0.975	0.210598
		1.005	0.159416	1.005	0.179665
		1.035	0.132806	1.035	0.155936
		1.065	0.110793	1.065	0.137291
		1.095	0.0909564	1.095	0.116528
		1.125	0.0749906	1.125	0.10085
		1.155	0.0616858	1.155	0.0817814
		1.185	0.0498325	1.185	0.0635607
		1.215	0.0394306	1.215	0.0508485
		1.245	0.0333829	1.245	0.0394076
		1.275	0.0261258	1.275	0.027543
		1.305	0.0205619	1.305	0.0186445
		1.335	0.0164496	1.335	0.0156783
		1.365	0.0130629	1.365	0.0101697
		1.395	0.00967621	1.395	0.00762728
		1.425	0.00749906	1.425	0.00508485
		1.455	0.00556382	1.455	0.00508485
		1.485	0.00411239	1.485	0.00296616
		1.515	0.00387048	1.515	0.00211869
		1.545	0.00266096	1.545	0.00127121
		1.575	0.00145143	1.575	0.00127121
		1.605	0.00120953	1.605	0.000423738
		1.635	0.00120953	1.635	0.000423738
		1.665	0.000967621	1.665	0.000423738
		1.695	0.0016127	1.695	0.000847476
		1.725	0.00120953	1.725	0.00070623
				1.755	0.00211869

[truncated: 27 more sheets: S3n, Figure 3a, Figure 3b, S4b, S4c, S4d, S4e, Figure 4c, Figure 4d, S5d, S5e, S5f, S5g, S5h, S5i, Figure5c, Figure5d, S6e, S6f, S7g …]
